# Supplementary material for: Phylotranscriptomics Illuminates the Placement of Whole Genome Duplications and Gene Retention in Ferns
Source: Front Plant Sci. 2022 Jul 14;13:882441. doi: 10.3389/fpls.2022.882441 (PMC9330400; doi:10.3389/fpls.2022.882441)
Supplement: Supplementary file 2 [file Table_1.XLSX]

## Sheet: Sheet1
Code	Unique.ID	Species.Name	SRA	Ref	Total.Length	No.N	Total.Length.NoN	No.Scaffold/Contig	No.Genes.Predicted	BUSCO.S	BUSCO.D	BUSCO.F	BUSCO.M	BUSCO.C	Chromosome Number (2n)	Chromosome Number (n)	Genome Size (1C, Gb)	Source for Chrm and Genome Size	Notes
722	ACAU	Acrostichum aureum	SRR6920722	Qi et al. 2018	45837448	15211	45822237	61099	22079	250	35	12	6	94.0594	120	60	5.58	Fujiwara et al. 2021
2-733	ACAR	Acrostichum aureum	SRR2103733	Shen et al. 2018	40299305	11590	40287715	59689	21787	253	27	16	7	92.4092	120	60		CCDB	Multiple different counts reported
703	ACDI	Actinostachys digitata	SRR6920703	Qi et al. 2018	57275198	40866	57234332	162791	30931	164	74	53	12	78.5479	650	325	8.01	Fujiwara et al. 2021
2-686	ACJA	Acystopteris japonica	SRR2103686	Shen et al. 2018	41811789	16264	41795525	88709	23730	229	33	29	12	86.4686	84	42		CCDB	Multiple different counts reported
629	ACTE	Acystopteris tenuisecta	SRR6920629	Qi et al. 2018	44072918	10399	44062519	101498	23437	234	42	21	6	91.0891	168
WCLG	WCLG	Adiantum aleuticum	NA	1KP 2019	32840661	51350	32789311	13437	24207	204	15	68	16	72.28	58	29	8.82	Fujiwara et al. 2021
717	ADVE	Adiantum capillus-veneris	SRR6920717	Qi et al. 2018	49734988	21914	49713074	74559	24574	255	32	11	5	94.7195	60	30	4	Fujiwara et al. 2021
2-736	ADCA	Adiantum caudatum	SRR2103736	Shen et al. 2018	40401942	29515	40372427	84912	23520	212	48	36	7	85.8086	60	30	7.2	CCDB, Bainard et al. 2011
BMJR	BMJR	Adiantum raddianum	NA	1KP 2019	45960662	34727	45925935	17007	27600	225	44	26	8	88.78	114	57	0.72	Fujiwara et al. 2021
2-727	AGBO	Aglaomorpha bonii	SRR2103727	Shen et al. 2018	45219273	18873	45200400	150201	23818	213	22	51	17	77.5578		0	6.29	Fujiwara et al. 2021
674	AGFO	Aglaomorpha fortunei	SRR6920674	Qi et al. 2018	60839190	23406	60815784	119297	26761	244	41	15	3	94.0594
2-734	ALCH	Aleuritopteris chrysophylla	SRR2103734	Shen et al. 2018	46174631	20051	46154580	69122	23997	234	40	18	11	90.429	60	30	10.2	Fujiwara et al. 2021
716	ALLE	Aleuritopteris leptolepis	SRR6920716	Qi et al. 2018	47648996	286549	47362447	69597	25027	261	25	14	3	94.3894	60	30		CCDB
682	ASPO	Alsophila podophylla	SRR6920682	Qi et al. 2018	53398635	22881	53375754	94626	31307	231	46	21	5	91.4191	138	69		CCDB
2-685	ASPD	Alsophila podophylla	SRR2103685	Shen et al. 2018	43978245	257840	43720405	93306	28627	222	19	50	12	79.538	138	69	12.11	Fujiwara et al. 2021
679	ALSP	Alsophila sp. XQ-2018	SRR6920679	Qi et al. 2018	50042024	19510	50022514	88256	29415	225	39	35	4	87.1287		0	7.36	Fujiwara et al. 2021
680	ALSI	Alsophila spinulosa	SRR6920680	Qi et al. 2018	79738748	21620	79717128	165216	36311	232	54	13	4	94.3894	138	69	4.05	Fujiwara et al. 2021
704	ANPH	Anemia phyllitidis	SRR6920704	Qi et al. 2018	54451190	30207	54420983	128506	29141	177	90	29	7	88.1188	152	76	4.05	Fujiwara et al. 2021
CQPW	CQPW	Anemia tomentosa	NA	1KP 2019	38089963	69087	38020876	14110	26825	191	21	77	14	69.97	152	76		CCDB
NHCM	NHCM	Angiopteris evecta	NA	1KP 2019	27689492	162872	27526620	11957	17430	143	15	106	39	52.15	160	80		CCDB
615	ANFO	Angiopteris fokiensis	SRR6920615	Qi et al. 2018	65228721	25971	65202750	110039	26877	224	60	12	7	93.7294	160	80		CCDB
2-714	ANFK	Angiopteris fokiensis	SRR2103714	Shen et al. 2018	43382686	12447	43370239	78762	22871	243	33	22	5	91.0891	160	80		CCDB
2-739	ANCA	Antrophym callifolium	SRR2103739	Shen et al. 2018	55664550	464772	55199778	119274	26253	224	25	43	11	82.1782	240	111		CCDB
2-702	ARNI	Arachniodes nigrospinosa	SRR2103702	Shen et al. 2018	46190266	16399	46173867	68710	25054	252	33	10	8	94.0594	82	41	15.78	Fujiwara et al. 2021
XDDT	XDDT	Argyrochosma nivea	NA	1KP 2019	38278050	65488	38212562	14209	24972	244	22	32	5	87.79		0		CCDB
670	ARLU	Arthromeris lungtauensis	SRR6920670	Qi et al. 2018	55085942	20222	55065720	107874	26337	257	32	10	4	95.3795		0		CCDB
693	ARPA	Arthropteris palisotii	SRR6920693	Qi et al. 2018	54456869	27639	54429230	158033	26395	208	63	24	8	89.4389	82	41	25.91	Fujiwara et al. 2021
2-746	ARPI	Arthropteris palisotii	SRR2103746	Shen et al. 2018	42699978	17374	42682604	101102	24902	204	47	38	14	82.8383	82	41
690	ARRE	Arthropteris repens	SRR6920690	Qi et al. 2018	42860014	17144	42842870	83979	22690	233	22	31	17	84.1584		0	7.46	Fujiwara et al. 2021
626	NA	Asplenium filipes	SRR6920626	Qi et al. 2018	42146479	13635	42132844	147982	18640	137	18	113	35	51.1551		0
2-680	ASLO	Asplenium loriceum	SRR2103680	Shen et al. 2018	57934971	22156	57912815	86108	32330	225	39	24	15	87.1287		0	6.23	Fujiwara et al. 2021
PSKY	PSKY	Asplenium nidus	NA	1KP 2019	25789635	36649	25752986	10117	18343	144	18	90	51	53.47	144	72		CCDB
628	ASPE	Asplenium pekinense	SRR6920628	Qi et al. 2018	40643418	9769	40633649	86899	23434	245	25	29	4	89.1089	144	72		CCDB
KJZG	KJZG	Asplenium platyneuron	NA	1KP 2019	38401150	116399	38284751	17566	24306	221	33	37	12	83.83	72	36		CCDB
625	ASPY	Asplenium polyodon	SRR6920625	Qi et al. 2018	45072698	16168	45056530	118980	26400	191	31	67	14	73.2673	144	72		CCDB
627	ASRU	Asplenium ruprechtii	SRR6920627	Qi et al. 2018	44352091	18123	44333968	87718	23161	220	27	42	14	81.5182	72
663	ATDA	Athyrium decurrenti-alatum	SRR6920663	Qi et al. 2018	40054297	19442	40034855	77999	23527	229	26	39	9	84.1584		0		CCDB
URCP	URCP	Athyrium filix-femina	NA	1KP 2019	34613405	49227	34564178	13808	23888	212	33	45	13	80.86	80	40	11.4	Fujiwara et al. 2021
664	ATIS	Athyrium iseanum	SRR6920664	Qi et al. 2018	58742412	30371	58712041	120606	29820	232	55	13	3	94.7195	160
CVEG	CVEG	Azolla cf. caroliniana	NA	1KP 2019	41976326	74789	41901537	17275	32516	191	29	77	6	72.61	44
700	AZPI	Azolla pinnata	SRR6920700	Qi et al. 2018	57065341	30744	57034597	155852	32453	145	105	50	3	82.5083	44	22	9.35	Fujiwara et al. 2021
2-743	AZPN	Azolla pinnata	SRR2103743	Shen et al. 2018	56550509	26138	56524371	176896	30895	140	96	60	7	77.8878	44	22
608	BLOR	Blechnopsis orientalis	SRR6920608	Qi et al. 2018	50717486	23939	50693547	83511	25200	244	38	15	6	93.0693		0	15.27	Fujiwara et al. 2021
AFPO	AFPO	Blechnum spicant	NA	1KP 2019	37087675	15455	37072220	14393	23157	219	25	44	15	80.53	68	34		CCDB	Multiple different counts reported
2-703	BOAP	Bolbitis appendiculata	SRR2103703	Shen et al. 2018	117221040	21422	117199618	448473	47079	165	106	31	1	89.4389	82	41		CCDB
653	BOHE	Bolbitis heteroclita	SRR6920653	Qi et al. 2018	84185119	24886	84160233	278763	30515	203	79	17	4	93.0693	82	41	14.59	Fujiwara et al. 2021
JBLI	JBLI	Bolbitis repanda	NA	1KP 2019	34022895	64027	33958868	13046	25852	0	0	0	303	0
666	BOME	Bosmania membranacea	SRR6920666	Qi et al. 2018	46744601	15555	46729046	67354	24443	242	31	22	8	90.099		0	15.15	Fujiwara et al. 2021
BEGM	BEGM	Botrypus virginianus	NA	1KP 2019	36532887	56948	36475939	13701	26182	140	19	116	28	53	184
635	CAAP	Callistopteris apiifolia	SRR6920635	Qi et al. 2018	53286192	10233	53275959	106844	22362	253	35	11	4	95.0495	72	36		CCDB
636	CEJA	Cephalomanes javanicum	SRR6920636	Qi et al. 2018	44485549	11388	44474161	74729	23357	233	40	19	11	90.099	72	36		CCDB
2-737	CETH	Ceratopteris thalictroides	SRR2103737	Shen et al. 2018	57749577	21497	57728080	133007	26609	216	64	15	8	92.4092	154	77		CCDB
2-735	CHCH	Cheilanthes chusana	SRR2103735	Shen et al. 2018	42435062	16920	42418142	53777	22811	243	36	13	11	92.0792		0		CCDB
713	CHNI	Cheilanthes nitidula	SRR6920713	Qi et al. 2018	35869846	17372	35852474	69402	23306	224	33	37	9	84.8185	58	29		CCDB
2-700	CHBI	Cheiropleuria bicuspis	SRR2103700	Shen et al. 2018	64843800	28829	64814971	170650	28425	207	72	20	4	92.0792	232	116		CCDB
639	CHIN	Cheiropleuria integrifolia	SRR6920639	Qi et al. 2018	33952051	28813	33923238	115245	18402	169	10	112	12	59.0759		0	10.25	CCDB, Murray 1985
606	CHAC	Christella acuminata	SRR6920606	Qi et al. 2018	53033460	26045	53007415	85398	26098	248	37	12	6	94.0594	72	36		CCDB
618	CHAE	Christensenia aesculifolia	SRR6920618	Qi et al. 2018	36806191	16372	36789819	69021	22008	192	57	45	9	82.1782	160	80		CCDB
684	CIBA	Cibotium barometz	SRR6920684	Qi et al. 2018	72106251	26273	72079978	160065	34927	220	51	23	9	89.4389	136	68	7.67	Fujiwara et al. 2021
2-684	CIBZ	Cibotium barometz	SRR2103684	Shen et al. 2018	64169559	22088	64147471	135421	31180	215	51	24	13	87.7888	136	68	32.8	Fujiwara et al. 2021
719	COJA	Coniogramme japonica	SRR6920719	Qi et al. 2018	49420123	17254	49402869	103381	25512	231	39	29	4	89.1089	120	60		CCDB
638	CRMI	Crepidomanes minutum	SRR6920638	Qi et al. 2018	33833075	15430	33817645	73051	19673	198	34	50	21	76.5677	72	36	6.63	Fujiwara et al. 2021
TWFZ	TWFZ	Crepidomanes venosum	NA	1KP 2019	9949317	6929	9942388	2350	2957	16	2	79	206	5.95	72	36		CCDB
WQML	WQML	Cryptogramma acrostichoides	NA	1KP 2019	42367716	34093	42333623	14482	25105	261	25	14	3	94.39	60	30		CCDB
661	CTSU	Ctenitis subglanduolsa	SRR6920661	Qi et al. 2018	52530950	18592	52512358	80491	25481	256	31	13	3	94.7195	82	41		CCDB
PNZO	PNZO	Culcita macrocarpa	NA	1KP 2019	52755050	26098	52728952	17929	34337	176	33	74	20	68.98	136	68	10.23	Fujiwara et al. 2021
GANB	GANB	Cyathea (Alsophila) spinulosa	NA	1KP 2019	28824098	123692	28700406	13521	22203	151	21	97	34	56.77	138
2-711	CYCR	Cyclopeltis crenata	SRR2103711	Shen et al. 2018	59708642	16598	59692044	252860	22517	162	30	87	24	63.3663	82	41
654	CYPR	Cyclopeltis presliana	SRR6920654	Qi et al. 2018	48568958	21753	48547205	71388	24814	247	42	11	3	95.3795		0	33.17	Fujiwara et al. 2021
659	CYFO	Cyrtomium fortunei	SRR6920659	Qi et al. 2018	64422253	29100	64393153	161791	28075	233	51	15	4	93.7294	123	61.5	3.89	Fujiwara et al. 2021
LHLE	LHLE	Cystopteris fragilis	NA	1KP 2019	38903727	70393	38833334	14740	25480	223	29	45	6	83.17	168	84		CCDB
XXHP	XXHP	Cystopteris fragilis	NA	1KP 2019	47490022	44463	47445559	17162	27851	212	38	40	13	82.51	168	84	22.72	Fujiwara et al. 2021
632	CYFR	Cystopteris fragilis	SRR6920632	Qi et al. 2018	42923018	27972	42895046	77447	24400	232	47	19	5	92.0792	168	84		CCDB
RICC	RICC	Cystopteris reevesiana	NA	1KP 2019	31461868	78280	31383588	13295	22974	201	21	68	13	73.27	84	42		CCDB
HNDZ	HNDZ	Cystopteris utahensis	NA	1KP 2019	44573696	92189	44481507	14943	31197	182	24	84	13	67.99	168	84	5.36	Fujiwara et al. 2021
621	DANO	Danaea nodosa	SRR6920621	Qi et al. 2018	54346935	13647	54333288	121049	22740	231	43	20	9	90.429	160
OQWW	OQWW	Davallia fejeensis	NA	1KP 2019	67735137	27683	67707454	21403	39285	169	40	74	20	68.98	80	40		CCDB
691	DAGR	Davallia griffithiana	SRR6920691	Qi et al. 2018	50908375	25265	50883110	88985	26171	238	43	18	4	92.7393	80	40	9.41	Fujiwara et al. 2021
2-687	DARE	Davallia repens	SRR2103687	Shen et al. 2018	47397384	14470	47382914	146210	23232	226	26	38	13	83.1683	120
MTGC	MTGC	Dennstaedtia davallioides	NA	1KP 2019	25727936	58405	25669531	11884	18761	223	17	52	11	79.21	58	29	7.36	Fujiwara et al. 2021
706	DEHI	Dennstaedtia hirsuta	SRR6920706	Qi et al. 2018	44519519	15039	44504480	70613	23762	244	33	23	3	91.4191	60	30	8.25	Fujiwara et al. 2021
2-690	DEHR	Dennstaedtia hirsuta	SRR2103690	Shen et al. 2018	59592072	21538	59570534	99310	28433	233	43	14	3	91.0891	60	30		CCDB
2-691	DESC	Dennstaedtia scabra	SRR2103691	Shen et al. 2018	60743770	35486	60708284	116888	28857	222	51	22	8	90.099	66
612	DELA	Deparia lancea	SRR6920612	Qi et al. 2018	54883572	27412	54856160	104378	28093	238	42	17	6	92.4092		0	29.84	CCDB, Fujiwara et al. 2021
FCHS	FCHS	Deparia lobato-crenata	NA	1KP 2019	26044454	69994	25974460	12568	20137	170	14	102	17	60.73	223
614	DEOK	Deparia okuboana	SRR6920614	Qi et al. 2018	60787563	39873	60747690	152007	28734	228	44	24	7	89.769	120	60	9.74	Fujiwara et al. 2021
611	DEPE	Deparia petersenii	SRR6920611	Qi et al. 2018	40966583	18562	40948021	99249	23952	226	38	31	8	87.1287	160	80		CCDB
681	DIAN	Dicksonia antarctica	SRR6920681	Qi et al. 2018	62409470	22889	62386581	109730	33534	222	59	17	5	92.7393	130	65	3.38	Fujiwara et al. 2021
2-698	DIAT	Dicksonia antarctica	SRR2103698	Shen et al. 2018	49332384	13953	49318431	91175	29265	226	40	22	15	87.7888	130
644	DIPE	Dicranopteris pedata	SRR6920644	Qi et al. 2018	45465223	15396	45449827	63026	23277	256	32	11	4	95.0495	78	39		CCDB
2-707	DIPT	Dicranopteris pedata	SRR2103707	Shen et al. 2018	51567436	11435	51556001	155088	25153	215	40	38	10	84.1584	78	39		CCDB	Multiple different counts
RFRB	RFRB	Didymochlaena truncatula	NA	1KP 2019	17454102	25461	17428641	7306	12593	110	12	107	74	40.27	82
662	DITR	Didymochlaena truncatula	SRR6920662	Qi et al. 2018	53325130	16277	53308853	81851	26405	249	27	22	5	91.0891	82	41	20.15	Fujiwara et al. 2021
2-699	NA	Diplaziopsis brunoniana	SRR2103699	Shen et al. 2018	42417992	10338	42407654	170240	18956	142	13	117	31	51.1551
710	DICA	Diplaziopsis cavaleriana	SRR6920710	Qi et al. 2018	55148894	18436	55130458	101064	25838	242	32	19	7	90.429	164
711	DIJA	Diplaziopsis javanica	SRR6920711	Qi et al. 2018	54527119	25806	54501313	119926	28312	194	70	33	6	87.1287	82	41		CCDB
657	DICH	Diplazium chinense	SRR6920657	Qi et al. 2018	30904696	13750	30890946	55509	21109	230	19	44	10	82.1782	164	82	25.24	Fujiwara et al. 2021
658	DIES	Diplazium esculentum	SRR6920658	Qi et al. 2018	42886332	17933	42868399	73438	23712	256	28	14	5	93.7294	82	41		CCDB	Multiple different counts
2-681	DIVI	Diplazium viridescens	SRR2103681	Shen et al. 2018	60364424	20040	60344384	163161	26834	239	26	27	11	87.4587			10.11	Fujiwara et al. 2021
UFJN	UFJN	Diplazium wichurae	NA	1KP 2019	50025154	24063	50001091	14671	26323	249	27	22	5	91.09	82	41		CCDB
642	DIGL	Diplopterygium glucum	SRR6920642	Qi et al. 2018	59268910	22265	59246645	97292	27503	238	44	16	5	93.0693	112	56		CCDB
641	DILA	Diplopterygium laevissimum	SRR6920641	Qi et al. 2018	41404767	12479	41392288	116404	21854	193	29	69	12	73.2673		0	4.48	Fujiwara et al. 2021
637	DICO	Dipteris conjugata	SRR6920637	Qi et al. 2018	47410275	16315	47393960	69962	24158	256	32	11	4	95.0495	66	33		CCDB
640	DILO	Dipteris lobbiana	SRR6920640	Qi et al. 2018	104000000	35606	103964394	379183	45269	150	66	79	8	71.2871		0	25.04	Fujiwara et al. 2021
660	DRDE	Dryopteris decipiens	SRR6920660	Qi et al. 2018	41211008	18974	41192034	64460	23430	257	30	12	4	94.7195	123	61.5	7.13	Fujiwara et al. 2021
2-701	DRPS	Dryopteris pseudocaenopteris	SRR2103701	Shen et al. 2018	65470143	11609	65458534	300120	23869	225	24	42	12	82.1782
2-705	ELMC	Elaphoglossum mcclurei	SRR2103705	Shen et al. 2018	46999720	20120	46979600	126658	27174	177	70	49	7	81.5182		41	11.9	Fujiwara et al. 2021
651	ELYO	Elaphoglossum yoshinagae	SRR6920651	Qi et al. 2018	69071250	35011	69036239	206455	30855	182	77	36	8	85.4785	82	41	4.05	Fujiwara et al. 2021
624	EQAR	Equisetum arvense	SRR6920624	Qi et al. 2018	40736184	11639	40724545	59947	23279	240	38	18	7	91.7492	216	108		CCDB
CAPN	CAPN	Equisetum diffusum	NA	1KP 2019	20805887	73443	20732444	11500	15586	153	16	73	61	55.78	216	108	8.73	Fujiwara et al. 2021
2-706	EQDI	Equisetum diffusum	SRR2103706	Shen et al. 2018	60732746	24134	60708612	197521	25025	224	50	21	8	90.429	216	108	3.42	Fujiwara et al. 2021
JVSZ	JVSZ	Equisetum hyemale	NA	1KP 2019	47565441	27796	47537645	15526	24654	224	30	42	7	83.83	216
DCDT	DCDT	Gaga arizonica	NA	1KP 2019	42378566	61683	42316883	14345	26222	247	24	26	6	89.44		0		CCDB
671	GONI	Goniophlebium niponicum	SRR6920671	Qi et al. 2018	39307489	14515	39292974	62995	23574	242	23	30	8	87.4587		0	14.2	Fujiwara et al. 2021
2-725	GONP	Goniophlebium niponicum	SRR2103725	Shen et al. 2018	47813415	17367	47796048	88274	25025	246	29	25	3	90.7591		0	11.31	Fujiwara et al. 2021
2-726	GRDO	Grammitis dorsipila	SRR2103726	Shen et al. 2018	126410027	27999	126382028	595307	42360	181	79	42	1	85.8086		0	1.91	Fujiwara et al. 2021
HEGQ	HEGQ	Gymnocarpium dryopteris	NA	1KP 2019	35954810	55328	35899482	13538	24847	202	24	63	14	74.59	160	80	15.78	Fujiwara et al. 2021
630	GYOY	Gymnocarpium oyamense	SRR6920630	Qi et al. 2018	61417523	24155	61393368	137681	28039	227	46	22	8	90.099	160	80		CCDB
2-724	NA	Gymnogrammitis dareiformis	SRR2103724	Shen et al. 2018	70618755	19273	70599482	339206	24981	114	33	124	32	48.5149	72	36		CCDB
2-740	HAAM	Haplopteris amboinensis	SRR2103740	Shen et al. 2018	42736866	18758	42718108	61896	24334	233	39	23	8	89.769		0		CCDB
718	HAHE	Haplopteris heterophylla	SRR6920718	Qi et al. 2018	40457302	14223	40443079	55147	23096	227	36	29	11	86.7987		0	1.95	CCDB, Fujiwara et al. 2021	Multiple different counts
2-738	HEAR	Hemionitis arifolia	SRR2103738	Shen et al. 2018	39405025	18616	39386409	88810	23677	226	36	34	7	86.4686	120	60		CCDB
709	HIIN	Histiopteris incisa	SRR6920709	Qi et al. 2018	43616988	13873	43603115	102524	21957	214	32	43	14	81.1881	192	96	2.25	Fujiwara et al. 2021
2-697	HIIC	Histiopteris incisa	SRR2103697	Shen et al. 2018	51381383	17718	51363665	70272	25999	254	32	12	5	94.3894	96
OCZL	OCZL	Homalosorus pycnocarpos	NA	1KP 2019	32107117	58213	32048904	13163	21405	206	15	63	19	72.94	80	40	2.65	Fujiwara et al. 2021
712	HYXQ	Hymenasplenium sp. XQ-2018	SRR6920712	Qi et al. 2018	39975119	23930	39951189	82509	25150	232	42	18	11	90.429
696	TRBA	Hymenophyllum badium	SRR6920696	Qi et al. 2018	111675333	16251	111659082	483673	46757	222	50	29	2	89.769		41		CCDB	Mutliple different counts
QIAD	QIAD	Hymenophyllum bivalve	NA	1KP 2019	25724384	37193	25687191	9507	16230	127	17	91	68	47.53	44	22		CCDB
TRPJ	TRPJ	Hymenophyllum cupressiforme	NA	1KP 2019	16001419	11046	15990373	2982	4843	21	2	86	194	7.6	42	21	13.84	Fujiwara et al. 2021
702	HYHO	Hymenophyllum holochilum	SRR6920702	Qi et al. 2018	96429961	11847	96418114	373518	39018	170	92	39	2	86.4686	42
695	HYME	Hymenophyllum sp. XQ-2018	SRR6920695	Qi et al. 2018	61754233	21007	61733226	165268	32149	209	60	24	10	88.7789		80		CCDB	Multiple different counts
655	HYCR	Hypodematium crenatum	SRR6920655	Qi et al. 2018	53698391	26403	53671988	105806	26516	230	57	12	4	94.7195	164
2-709	HYCT	Hypodematium crenatum	SRR2103709	Shen et al. 2018	41952499	20897	41931602	93351	24328	228	40	32	3	88.4488	164	82		CCDB
708	HYPU	Hypolepis punctata	SRR6920708	Qi et al. 2018	48737519	25353	48712166	111420	26573	205	62	30	6	88.1188	200
2-695	HYPT	Hypolepis punctata	SRR2103695	Shen et al. 2018	40833920	24262	40809658	91371	23771	172	56	57	18	75.2475	200	100		CCDB
665	LEAL	Lepisorus albertii	SRR6920665	Qi et al. 2018	69996425	27421	69969004	158465	29084	235	43	21	4	91.7492
3-205	LEAS	Lepisorus astrolepis	SRR6369205	Qi et al. 2018	46585029	21163	46563866	82479	24976	238	27	21	17	87.4587		0	10.19	Fujiwara et al. 2021
3-206	LECA	Leptochilus cantoniensis	SRR6369206	Qi et al. 2018	40827265	16386	40810879	61688	23586	250	26	21	6	91.0891	72	36		CCDB	Multiple different counts
667	LEEL	Leptochilus ellipticus	SRR6920667	Qi et al. 2018	39058391	16520	39041871	64774	24154	234	29	34	6	86.7987	72
WGTU	WGTU	Leucostegia immersa	NA	1KP 2019	44202660	15361	44187299	13794	25581	255	28	16	4	93.4	82
656	LEIM	Leucostegia immersa	SRR6920656	Qi et al. 2018	44959873	14106	44945767	69841	23085	240	30	21	12	89.1089	82	41	15.51	Fujiwara et al. 2021
724	LIHE	Lindsaea heterophylla	SRR6920724	Qi et al. 2018	45485310	17645	45467665	73134	26902	241	41	15	6	93.0693	120	60	14.78	Fujiwara et al. 2021
NOKI	NOKI	Lindsaea linearis	NA	1KP 2019	47617258	31386	47585872	16674	29627	222	36	37	8	85.15	68	34		CCDB
YIXP	YIXP	Lindsaea microphylla	NA	1KP 2019	31278476	26834	31251642	12842	21491	173	33	75	22	67.99		0		CCDB
2-704	LOMA	Lomagramma matthewii	SRR2103704	Shen et al. 2018	50834657	12772	50821885	108927	23440	240	32	19	12	89.769	82
652	LOSU	Lomagramma sumatrana	SRR6920652	Qi et al. 2018	46409436	16872	46392564	74717	24301	237	30	30	6	88.1188
647	LOBO	Lomariopsis boninensis	SRR6920647	Qi et al. 2018	53555549	37099	53518450	168834	28504	124	86	78	15	69.3069		35		CCDB
2-712	LOSP	Lomariopsis specatbilis	SRR2103712	Shen et al. 2018	67970732	25527	67945205	265966	26344	168	59	64	12	74.9175		0	11.4	Fujiwara et al. 2021
VVRN	VVRN	Lonchitis hirsuta	NA	1KP 2019	50958566	51655	50906911	17726	30292	234	41	19	9	90.76	200	100	4.08	CCDB, Hanson and Leitch 2002
686	LOBI	Loxogramme biformis	SRR6920686	Qi et al. 2018	43244505	12831	43231674	62689	23676	264	24	10	5	95.0495	70	35	9.78	Fujiwara et al. 2021
2-729	LOCH	Loxogramme chinensis	SRR2103729	Shen et al. 2018	57975104	22641	57952463	212107	28044	176	50	65	12	74.5875		0
2-713	LYFL	Lygodium flexuosum	SRR2103713	Shen et al. 2018	51968011	24221	51943790	130242	24208	195	66	37	5	86.1386	112	56		CCDB
PBUU	PBUU	Lygodium japonicum	NA	1KP 2019	31737356	73713	31663643	12659	20862	185	19	66	33	67.33	58	29	9.87	Fujiwara et al. 2021
701	LYJA	Lygodium japonicum	SRR6920701	Qi et al. 2018	37862033	18692	37843341	62277	20816	239	31	28	5	89.1089	58	29		CCDB	Multiple different counts
UXCS	UXCS	Marattia sp.	NA	1KP 2019	35471834	82448	35389386	6702	13133	0	0	0	303	0		0	6.31	Fujiwara et al. 2021
698	MAQU	Marsilea quadrifolia	SRR6920698	Qi et al. 2018	47036019	18691	47017328	101290	25002	176	64	51	12	79.2079	40
2-715	MAQF	Marsilea quadrifolia	SRR2103715	Shen et al. 2018	51412227	17187	51395040	127243	24507	178	77	36	12	84.1584	40	37	15.27	Fujiwara et al. 2021
2-718	MAST	Matteuccia struthiopteris	SRR2103718	Shen et al. 2018	42914171	13287	42900884	105921	24309	226	29	39	9	84.1584	78	39		CCDB	Multiple different counts (n=29,58)
2-692	MIHO	Microlepia hookeriana	SRR2103692	Shen et al. 2018	62068001	35783	62032218	117771	28530	224	42	23	14	87.7888	86	43	63.77	Fujiwara et al. 2021
705	MIMA	Microlepia marginata	SRR6920705	Qi et al. 2018	63044056	24247	63019809	136990	28740	232	52	15	4	93.7294	168	84		CCDB
2-693	MIPL	Microlepia platyphylla	SRR2103693	Shen et al. 2018	60016401	23061	59993340	96732	26436	248	35	12	8	93.3993	86
2-694	MISP	Microlepia speluncae	SRR2103694	Shen et al. 2018	65190832	34956	65155876	126730	28472	228	51	17	7	92.0792	172
668	MISC	Microsorum scolopendria	SRR6920668	Qi et al. 2018	53368159	28712	53339447	132351	30456	162	90	46	5	83.1683	72	36		CCDB	Multiple different counts (n=30,60)
714	MOFL	Monachosorum flagellare	SRR6920714	Qi et al. 2018	58327514	29795	58297719	212125	24901	146	49	94	14	64.3564	310	155	12.3	Fujiwara et al. 2021
2-689	MOHE	Monachosorum henryi	SRR2103689	Shen et al. 2018	52304810	37172	52267638	125381	27055	199	61	28	15	85.8086	228	114		CCDB
2-688	MOMA	Monachosorum maximowiczii	SRR2103688	Shen et al. 2018	69291771	27269	69264502	123433	29426	250	39	10	4	95.3795	112	56	16.87	Fujiwara et al. 2021
GSXD	GSXD	Myriopteris rufa	NA	1KP 2019	36179245	64140	36115105	13955	24335	213	20	60	10	76.9		0	10.4	Fujiwara et al. 2021
648	NEBI	Nephrolepis biserrata	SRR6920648	Qi et al. 2018	48320781	18855	48301926	74338	24245	248	39	12	4	94.7195	82	41	11.59	Fujiwara et al. 2021
2-716	NECO	Nephrolepis cordifolia	SRR2103716	Shen et al. 2018	42712867	12291	42700576	97845	22183	231	22	30	20	83.4983	82	41		CCDB
NWWI	NWWI	Nephrolepis exaltata	NA	1KP 2019	42377152	65688	42311464	15830	33151	107	51	121	24	52.15	82	41		CCDB	Two different counts (n=34II, 78II)
YCKE	YCKE	Notholaena montieliae	NA	1KP 2019	35285261	43523	35241738	14138	24675	204	20	69	10	73.93		0	32.8	Fujiwara et al. 2021
715	ODCH	Odontosoria chinensis	SRR6920715	Qi et al. 2018	71708914	37880	71671034	142526	33240	223	55	20	5	91.7492	192	96		CCDB
2-717	OLHA	Oleandra hainanensis	SRR2103717	Shen et al. 2018	32343660	11032	32332628	55413	19843	225	24	36	18	82.1782	80	40	14.27	Fujiwara et al. 2021	Two different counts (2n=164, 82)
692	OLMU	Oleandra musifolia	SRR6920692	Qi et al. 2018	44112901	18835	44094066	63938	24071	253	33	13	4	94.3894	192	96	9.22	Fujiwara et al. 2021
689	OLSP	Oleandra sp. XQ-2018	SRR6920689	Qi et al. 2018	50419416	14909	50404507	97046	26128	253	31	14	5	93.7294
HTFH	HTFH	Onoclea sensibilis	NA	1KP 2019	19518212	42527	19475685	9867	13982	157	22	70	54	59.08	74	37	12.74	Fujiwara et al. 2021
610	ONSE	Onoclea sensibilis	SRR6920610	Qi et al. 2018	52002724	16609	51986115	109049	26201	247	34	16	6	92.7393	74
721	ONJA	Onychium japonicum	SRR6920721	Qi et al. 2018	52239380	23085	52216295	128058	25953	206	64	28	5	89.1089	116
619	OPPE	Ophioderma pendula	SRR6920619	Qi et al. 2018	36102979	17884	36085095	67066	19636	252	27	16	8	92.0792	740	370	1.82	Fujiwara et al. 2021
622	OPTH	Ophioglossum thermale	SRR6920622	Qi et al. 2018	44783405	29289	44754116	115154	25484	164	81	48	10	80.8581	240	120		CCDB
QHVS	QHVS	Ophioglossum vulgatum	NA	1KP 2019	31296747	80229	31216518	13722	21155	110	17	140	36	41.92	480	240		CCDB
2-720	OPVU	Ophioglossum vulgatum	SRR2103720	Shen et al. 2018	48508279	24890	48483389	161266	25294	165	56	73	9	72.9373	480
688	ORCO	Oreogrammitis congener	SRR6920688	Qi et al. 2018	94689187	381245	94307942	323542	35449	226	55	20	2	92.7393
725	OSOD	Osmolindsaea odorata	SRR6920725	Qi et al. 2018	55524045	20231	55503814	151045	32545	195	64	40	4	85.4785
2-710	OSOR	Osmolindsaea odorata	SRR2103710	Shen et al. 2018	69506950	37736	69469214	136547	33799	211	52	28	12	86.7987
2-721	OSJA	Osmunda japonica	SRR2103721	Shen et al. 2018	49716321	12713	49703608	100797	22336	249	34	10	10	93.3993	44	22	74.84	CCDB, Clark et al. 2016
VIBO	VIBO	Osmunda javanica	NA	1KP 2019	46612749	9851	46602898	13044	21090	240	29	17	17	88.78	44		16.15	Fujiwara et al. 2021
YKSS	YKSS	Osmunda regalis	NA	1KP 2019	32171417	57247	32114170	61	1238	0	0	4	299	0	44	22	3.89	Fujiwara et al. 2021	Two different counts (2n=78,82)
UOMY	UOMY	Osmunda sp.	NA	1KP 2019	43356867	11730	43345137	14251	22539	242	27	26	8	88.78		0		CCDB
BIVQ	BIVQ	Osmundastrum cinnamomeum	NA	1KP 2019	15808311	46846	15761465	110	648	0	0	8	295	0	44	22	22.72	Fujiwara et al. 2021
633	PHDP	Phegopteris decursive-pinnata	SRR6920633	Qi et al. 2018	62767291	778413	61988878	133736	34384	196	61	40	6	84.8185	60	30		CCDB
ZQYU	ZQYU	Phlebodium pseudoaureum	NA	1KP 2019	39455040	50781	39404259	15124	30519	171	24	96	12	64.36		0	5.17	Fujiwara et al. 2021
ORJE	ORJE	Phymatosorus grossus	NA	1KP 2019	34313263	21198	34292065	13030	23698	183	33	76	11	71.29	72	36
KIIX	KIIX	Pilularia globulifera	NA	1KP 2019	48222363	22057	48200306	17009	24353	217	37	39	10	83.83	26	13		CCDB
UJTT	UJTT	Pityrogramma trifoliata	NA	1KP 2019	45838993	59735	45779258	17622	32279	196	29	66	12	74.26	120
675	NA	Plagiogyria assurgens	SRR6920675	Qi et al. 2018	24179106	11397	24167709	65102	15893	137	17	116	33	50.8251		0	9.41	Fujiwara et al. 2021
UWOD	UWOD	Plagiogyria japonica	NA	1KP 2019	53788024	36726	53751298	18148	34757	185	36	58	24	72.94	260	130		CCDB
2-722	PLJA	Plagiogyria japonica	SRR2103722	Shen et al. 2018	62628174	21803	62606371	174803	33469	206	51	34	12	84.8185	260
683	NA	Plagiogyria sp. XQ-2018	SRR6920683	Qi et al. 2018	52065595	16307	52049288	194995	26197	138	27	126	12	54.4554		0	32.81	Fujiwara et al. 2021
676	PLST	Plagiogyria stenoptera	SRR6920676	Qi et al. 2018	97952270	26066	97926204	367748	45276	179	59	57	8	78.5479	150	75
2-728	PLBI	Platycerium bifurcatum	SRR2103728	Shen et al. 2018	28271983	10333	28261650	85690	17527	170	27	74	32	65.0165	74	37	29.84	CCDB, Fujiwara et al. 2021
672	PLEL	Platycerium elephantotis	SRR6920672	Qi et al. 2018	44900584	17370	44883214	65127	24518	252	28	18	5	92.4092	74	37	18.36	Fujiwara et al. 2021
617	PLBA	Plenasium benksiifolium	SRR6920617	Qi et al. 2018	51005195	20156	50985039	80706	22784	250	41	7	5	96.0396	44	22		CCDB	Multiple different counts
646	PLWI	Pleocnemia winitii	SRR6920646	Qi et al. 2018	51918505	23280	51895225	82594	26471	263	26	11	3	95.3795	82	41		CCDB
UJWU	UJWU	Pleopeltis polypodioides	NA	1KP 2019	26733593	58477	26675116	12862	18137	172	15	82	34	61.72	74	37	19.56	Fujiwara et al. 2021
2-723	PLMA	Pleurosoriopsis makinoi	SRR2103723	Shen et al. 2018	60687391	15814	60671577	223523	24495	215	45	36	7	85.8086	144		4.09	Fujiwara et al. 2021
YLJA	YLJA	Polypodium amorphum	NA	1KP 2019	41691288	56275	41635013	13498	25084	227	23	35	18	82.51	74	37	18.93	CCDB, Fujiwara et al. 2021	Multiple different counts (2n=232,66)
CJNT	CJNT	Polypodium glycyrrhiza	NA	1KP 2019	45114384	24310	45090074	13550	24318	245	27	17	14	89.77	74	37	4.48	Fujiwara et al. 2021
GYFU	GYFU	Polypodium hesperium	NA	1KP 2019	42069845	79427	41990418	14814	30184	215	28	51	9	80.2	148	74	18.18	Fujiwara et al. 2021
IXLH	IXLH	Polypodium hesperium	NA	1KP 2019	42526376	81203	42445173	14767	30564	216	27	52	8	80.2	148	74		CCDB
685	POVI	Polypodium virginianum	SRR6920685	Qi et al. 2018	47382505	21104	47361401	124814	24219	206	44	37	16	82.5083	148	74	3.42	Fujiwara et al. 2021
FQGQ	FQGQ	Polystichum acrostichoides	NA	1KP 2019	37161357	61223	37100134	14434	26047	207	19	60	17	74.59	82	41	5.19	Fujiwara et al. 2021
645	POTR	Polystichum tripteron	SRR6920645	Qi et al. 2018	52513440	22170	52491270	92365	27370	253	33	14	3	94.3894	82	41	11.31	Fujiwara et al. 2021
2-747	PRSI	Pronephrium simplex	SRR2103747	Shen et al. 2018	70799865	394258	70405607	248725	28745	203	52	39	9	84.1584	72	36	1.91	Fujiwara et al. 2021
687	PROB	Prosaptia obliquata	SRR6920687	Qi et al. 2018	59201890	22589	59179301	111543	27517	236	34	26	7	89.1089	148
QVMR	QVMR	Psilotum nudum	NA	1KP 2019	25146216	156119	24990097	12110	17586	182	33	67	21	70.96	208
623	PSNU	Psilotum nudum	SRR6920623	Qi et al. 2018	38812802	17402	38795400	77198	21857	213	49	31	10	86.4686	208
2-730	PSND	Psilotum nudum	SRR2103730	Shen et al. 2018	50229336	18923	50210413	90919	23655	236	51	10	6	94.7195	208	104		CCDB
2-696	PTAQ	Pteridium aquilinum subsp. latiusculum	SRR2103696	Shen et al. 2018	47455476	22347	47433129	64448	23593	265	25	8	5	95.7096	104
707	PTRE	Pteridium revolutum	SRR6920707	Qi et al. 2018	32534254	8714	32525540	63188	21023	244	24	31	4	88.4488	104
649	PTCN	Pteridrys cnemidaria	SRR6920649	Qi et al. 2018	46195831	14815	46181016	66287	24452	262	28	10	3	95.7096	164
FLTD	FLTD	Pteris ensiformis	NA	1KP 2019	30891108	72797	30818311	13078	22490	185	15	86	17	66.01	116	58		CCDB
720	PTFA	Pteris fauriei	SRR6920720	Qi et al. 2018	72370336	28845	72341491	181018	28580	228	53	19	3	92.7393	116	58	3.17	Fujiwara et al. 2021
POPJ	POPJ	Pteris vittata	NA	1KP 2019	46342666	58786	46283880	15011	27115	233	32	27	11	87.46	116	58	10.19	Fujiwara et al. 2021
2-731	PTVI	Pteris vittata	SRR2103731	Shen et al. 2018	58310746	30053	58280693	122144	27520	212	70	16	5	93.0693	116	58		CCDB
616	PTPE	Ptisana pellucida	SRR6920616	Qi et al. 2018	58400684	31123	58369561	129143	26581	229	50	17	7	92.0792		0	20.12	Fujiwara et al. 2021
669	PYSU	Pyrrosia subfurfuracea	SRR6920669	Qi et al. 2018	94371712	38936	94332776	256261	41290	172	76	46	9	81.8482	72	36
634	RHSP	Rhachidosorous sp. (XQ-2018)	SRR6920634	Qi et al. 2018	55690555	24601	55665954	137768	27054	226	57	16	4	93.3993		0
2-741	RHME	Rhachidosorus mesosorus	SRR2103741	Shen et al. 2018	57696516	19643	57676873	124917	26426	245	34	17	7	92.0792	82	41	18.04	Fujiwara et al. 2021
631	RHPU	Rhachidosorus pulcher	SRR6920631	Qi et al. 2018	48990516	25421	48965095	84655	26223	232	48	19	4	92.4092		0	4.08	CCDB, Hanson and Leitch 2002
697	SANA	Salvinia natans	SRR6920697	Qi et al. 2018	83674073	19629	83654444	254421	31068	238	43	19	3	92.7393	18	9	13.46	CCDB, Bainard et al. 2011
2-742	SANT	Salvinia natans	SRR2103742	Shen et al. 2018	56608566	13448	56595118	178021	24481	233	31	27	12	87.1287	18	9		CCDB
EEAQ	EEAQ	Sceptridium dissectum	NA	1KP 2019	47126677	19181	47107496	15262	26593	240	32	22	9	89.77	90	45		CCDB
2-719	SCJA	Sceptridium japonicum	SRR2103719	Shen et al. 2018	54297702	25833	54271869	144097	27276	210	60	28	5	89.1089	270	135	8.7	Fujiwara et al. 2021
2-744	SCDI	Schizaea dichotoma	SRR2103744	Shen et al. 2018	48111308	10466	48100842	96998	27867	232	46	19	6	91.7492	154	77	8.96	Fujiwara et al. 2021
673	SEFE	Selliguea feei	SRR6920673	Qi et al. 2018	65351908	22541	65329367	143421	34620	176	113	12	2	95.3795	74	37		CCDB
613	STPA	Stenochlaena palustris	SRR6920613	Qi et al. 2018	68320932	19320	68301612	120142	30606	217	53	27	6	89.1089	146	73	7.36	Fujiwara et al. 2021
2-682	STPL	Stenochlaena palustris	SRR2103682	Shen et al. 2018	52975065	17945	52957120	93968	29205	221	49	25	8	89.1089	146	73		CCDB
605	STFO	Stenogramma wilfordii	SRR6920605	Qi et al. 2018	68320932	34476	68286456	180120	32486	174	82	38	9	84.4884		0		CCDB	Several different counts
XDVM	XDVM	Sticherus lobatus	NA	1KP 2019	12016244	11907	12004337	2557	4075	25	4	76	198	9.58	68
643	STTR	Sticherus truncatus	SRR6920643	Qi et al. 2018	48843095	13040	48830055	112519	22641	237	26	32	8	86.7987		0	13.83	Fujiwara et al. 2021
2-732	TABL	Taenitis blechnoides	SRR2103732	Shen et al. 2018	51144478	14256	51130222	149033	25586	200	39	47	17	78.8779	88	44		CCDB
2-745	TEMO	Tectaria moresi	SRR2103745	Shen et al. 2018	38753931	19704	38734227	65978	24419	223	30	40	10	83.4983		0		CCDB
650	TENA	Tectaria nayarii	SRR6920650	Qi et al. 2018	44794189	18703	44775486	111959	25033	215	49	34	5	87.1287		0		CCDB
694	TESU	Tectaria subpedata	SRR6920694	Qi et al. 2018	57768017	28604	57739413	114580	28180	234	51	13	5	94.0594		0	7.31	Fujiwara et al. 2021
MROH	MROH	Thelypteris acuminata	NA	1KP 2019	23064275	30201	23034074	9155	16445	154	24	91	34	58.75	72	36	32.8	Fujiwara et al. 2021
EWXK	EWXK	Thyrsopteris elegans	NA	1KP 2019	47965097	29299	47935798	15871	30978	169	25	86	23	64.03	156	78	7.84	Fujiwara et al. 2021
ALVQ	ALVQ	Tmesipteris parva	NA	1KP 2019	37533229	75980	37457249	14306	26225	185	22	85	11	68.32		0	6.63	Fujiwara et al. 2021
620	TMTA	Tmesipteris tannensis	SRR6920620	Qi et al. 2018	55490108	15943	55474165	175820	24958	200	46	46	11	81.1881	208	104		CCDB
2-708	VAST	Vandenboschia striata	SRR2103708	Shen et al. 2018	132820371	19890	132800481	660237	45015	189	50	54	10	78.8779		0	1.82	Fujiwara et al. 2021
NDUV	NDUV	Vittaria appalachiana	NA	1KP 2019	52873529	15864	52857665	19276	28681	244	34	22	3	91.75		0		CCDB
SKYV	SKYV	Vittaria lineata	NA	1KP 2019	34106058	57257	34048801	14479	23712	204	26	62	11	75.91	240	120		CCDB	Some counts over 1000 though?
YQEC	YQEC	Woodsia ilvensis	NA	1KP 2019	37488930	62950	37425980	13826	24927	194	16	78	15	69.31	78	39		CCDB
609	WOIL	Woodsia ilvensis	SRR6920609	Qi et al. 2018	61979168	34301	61944867	154847	32219	171	91	32	9	86.4686	78	39		CCDB	Several different counts
2-748	WOPO	Woodsia polystichoides	SRR2103748	Shen et al. 2018	38960891	9422	38951469	85189	22645	230	23	36	14	83.4983	82
YJJY	YJJY	Woodsia scopulina	NA	1KP 2019	39503812	67952	39435860	14278	25783	210	23	53	17	76.9	76
607	WOJA	Woodwardia japonica	SRR6920607	Qi et al. 2018	55323778	13256	55310522	134695	32296	147	121	33	2	88.4488	68	34	4.7	Fujiwara et al. 2021
2-683	WOPR	Woodwardia prolifera	SRR2103683	Shen et al. 2018	54983635	15151	54968484	105511	25607	246	34	15	8	92.4092	68	34	19.74	Fujiwara et al. 2021
SPLE	SPLE	Sphaeropteris lepifera	SRR8210167	Dong et al. 2019	N/A	N/A	N/A	N/A	N/A	205	74	22	2	92.0792
CYSO	CYSO	Cystodium sorbifolium	N/A	Qi et al. 2018	N/A	N/A	N/A	N/A	33008	230	54	11	8	93.7294
SACA	SACA	Saccoloma campylurum	N/A	Qi et al. 2018	N/A	N/A	N/A	N/A	31735	237	45	12	9	93.0693

## Sheet: Sheet2
Acrostichum aureum
Actinostachys digitata
Acystopteris tenuisecta
Adiantum capillus-veneris
Aglaomorpha_fortunei
Aleuritopteris leptolepis
Alsophila podophylla
Alsophila sp. XQ-2018
Alsophila spinulosa
Anemia phyllitidis
Angiopteris fokiensis
Arthromeris lungtauensis
Arthropteris palisotii
Arthropteris repens
Asplenium filipes
Asplenium pekinense
Asplenium polyodon
Asplenium ruprechtii
Athyrium decurrenti-alatum
Athyrium iseanum
Azolla pinnata
Blechnopsis orientalis
Bolbitis heteroclita
Bosmania membranacea
Callistopteris apifolia
Cephalomanes javanicum
Cheilanthes nitidula
Cheiropleuria integrifolia
Christella acuminata
Christensenia aesculifolia
Cibotium barometz
Coniogramme japonica
Crepidomanes minutum
Ctenitis subglanduolsa
Cyclopeltis presliana
Cyrtomium fortunei
Cystopteris fragilis
Danaea nodosa
Davallia griffithiana
Dennstaedtia hirsuta
Deparia lancea
Deparia okuboana
Deparia petersenii
Dicksonia antarctica
Dicranopteris pedata
Didymochlaena truncatula
Diplaziopsis cavaleriana
Diplaziopsis javanica
Diplazium chinense
Diplazium esculentum
Diplopterygium glucum
Diplopterygium laevissimum
Dipteris conjugata
Dipteris lobbiana
Dryopteris decipiens
Elaphoglossum yoshinagae
Equisetum arvense
Goniophlebium niponicum
Gymnocarpium oyamense
Haplopteris heterophylla
Histiopteris incisa
Hymenasplenium sp. XQ-2018
Hymenophyllum holochilum
Hymenophyllum sp. XQ-2018
Hypodermatium crenatum
Hypolepis punctata
Isoetes yunguiensis
Lepisorus albertii
Leptochilus ellipticus
Leucostegia immersa
Lindsaea heterophylla
Lomagramma sumatrana
Lomariopsis boninensis
Loxogramme biformis
Lygodium japonicum
Marsilea quadrifolia
Microlepia marginata
Microsorum scolopendira
Monachosorum flagellare
Nephrolepis diserarata
Odontosoria chinensis
Oleandra musifolia
Oleandra sp. XQ-2018
Onoclea sensibilis
Onychium japonicum
Ophioderma pendula
Ophioglossum thermale
Oreogrammitis congener
Osmolindsaea odorata
Phegopteris decursive-pinnata
Plagiogyria assurgens
Plagiogyria sp. XQ-2018
Plagiogyria stenoptera
Platycerium elephantotis
Plenasium benksiifolium
Pleocnemia winitii
Polypodium virginianum
Polystichum tripteron
Prosaptia obliquata
Psilotum nudum
Pteridium revolutum
Pteridrys cnemidaria
Pteris fauriei
Ptisana pellucida
Pyrrosia subfuracea
Rhachidosorous sp. (XQ-2018)
Rhachidosorus pulcher
Salvinia natans
Selliguea feei
Stenochlaena palustris
Stenogramma wilfordii
Sticherus truncatus
Tectaria nayarii
Tectaria subpedata
Tmesipteris tannensis
Trichomanes badium
Woodsia ilvensis
Woodwardia japonica
