# Supplementary material for: Phylotranscriptomics Illuminates the Placement of Whole Genome Duplications and Gene Retention in Ferns
Source: Front Plant Sci. 2022 Jul 14;13:882441. doi: 10.3389/fpls.2022.882441 (PMC9330400; doi:10.3389/fpls.2022.882441)
Supplement: Supplementary file 3 [file Table_2.XLSX]

## Sheet: Sheet1
Clade	Stem/Crown	Fossil	MinAge	MaxAge*	Citation	Used.In
Land plants MRCA	Crown	Cryptospore fossil	473	485.4-	Kenrick and Cane 1997, Wellman et al. 2003, Steemans et al. 2009, Rubinstein et al. 2010	Qi et al. 2018
Euphyllophytes	Stem	Eophyllophyton bellum	407.6	410.8	Shougang et al. 2003	Testo and Sundue 2016
Equisetales	Stem	Archaeocalamites	323.2	346.7	Bateman, 1991	Testo and Sundue 2016, Qi et al. 2018
Osmundales	Stem	Grammatopteris	299	358.9	Skog 2001	Schuettpelz and Pryer 2007, Testo and Sundue 2016
Gleicheniaceae	Stem	Szea sinensis	270.6	298.9+	Yao & Taylor 1988	Schuettpelz and Pryer 2007, Testo and Sundue 2016
Lygodium	Stem	Stachypteris	167.7	174.1	Van Konijnenburg- Van Cittert, 1981, Wikstrom et al. 2002	Schuettpelz and Pryer 2007, Testo and Sundue 2016
Marsileaceae	Stem	Regnellites	140.2	163.5-	Yamada & Kato 2002	Schuettpelz and Pryer 2007, Testo and Sundue 2016, Qi et al. 2018
Alsophila/Sphaeropteris clade (scaly tree ferns)*	Stem	Cyathocaulis	113-	145-	Tidwell and Nishida 1993, Lantz et al. 1993	Schuettpelz and Pryer 2007, Du et al. 2021
Alsophila/Cyathea clade	Stem	Kuylisporites	93.5	100.5-	Collinson 2001	Schuettpelz and Pryer 2007, Testo and Sundue 2016
Azolla	Stem	Glomerisporites	83.5	100.5-	Batten et al. 1998	Schuettpelz and Pryer 2007, Testo and Sundue 2016
Lindsaeaceae	Stem	Lindsaea sp.	100.5	113	Regalado et al. 2017	Du et al. 2021
Acrostichum	Stem	Acrostichum	65.5	72.1-	Bonde & Kumaran 2002	Schuettpelz and Pryer 2007, Testo and Sundue 2016
Woodwardia	Stem	Woodwardia gravida	55.8	66	Wilf et al., 1998; Collinson 2001	Schuettpelz and Pryer 2007, Testo and Sundue 2016
Athyrioids	Stem	Makotopteris princetonensis	37.2	52.5-	Stockey et al. 1999	Schuettpelz and Pryer 2007, Testo and Sundue 2016
Polypodiaceae	Stem	Protodrynaira sp.	33.9	66-	Vikulin and Bobrov 1987	Testo and Sundue 2016, Qi et al. 2018
Polypodium	Stem	Polypodium radonii	25.6	56	Kvacek 2001	Testo and Sundue 2016
Polypodiales + Cyathaeales	Stem	Coniopteris lunzenis	228	279.3	Samylina 1976, Dobruskina 1994, Schneider and Kenrick 2001, Schneider et al. 2004	Qi et al. 2018
Max age estimates are from PaleoDB unless otherwise noted
+https://paleobotany.ru/palynodata/species/91237
-See Citation
*Used in supplemental dating analysis
