# Supplementary material for: Phylotranscriptomics Illuminates the Placement of Whole Genome Duplications and Gene Retention in Ferns
Source: Front Plant Sci. 2022 Jul 14;13:882441. doi: 10.3389/fpls.2022.882441 (PMC9330400; doi:10.3389/fpls.2022.882441)
Supplement: Supplementary file 4 [file Table_3.XLSX]

## Sheet: Sheet1
Study	Our Study_15	Our Study_15	Our Study_15	Our Study_17	Our Study_17	Our Study_17	Testo & Sundue 2016	Testo & Sundue 2016	Testo & Sundue 2016	Rothfels et al., 2015	Rothfels et al., 2015	Rothfels et al., 2015	Schuettpelz & Pryer, 2009	Shen et al. 2018	Qi et al. 2018
DataType	Nuclear	Nuclear	Nuclear	Nuclear	Nuclear	Nuclear	Plastid	Plastid	Plastid	Nuclear	Nuclear	Nuclear	Plastid	Nuclear	Nuclear
Family	TreePL	RangeLow	RangeHigh	TreePL	RangeLow	RangeHigh	Median Age	95% HPD_Low	95% HPD_High	Median Age	95% HPD_Low	95% HPD_High	Best Age	Median Age	BestAge
Anemiaceae	118.258	108.505	138.973	126.321	125.15	127.525	198.848	172.114	204.235	185.51	129.45	252.52	163		172.3
Aspleniaceae	108.468	71.655	117.54	91.0286	82.4589	106.384	185.787	183.784	196.077	86.77	69.64	106.39	92.6	42.2
Athyriaceae	76.388	57.4185	74.2823	61.2951	59.4599	63.4709	88.0818	87.1065	91.06	52.29	31.78	72.23	89.8	18.3	100.8
Blechnaceae	72.107	57.8447	79.8208	59.8044	58.4673	61.6058	85.9316	78.1175	85.9663	28.81	10.23	54.17	77.8	13.6	97
Cibotiaceae	142.119	47.3441	181.199	121.359	119.768	124.611	173.902	171.109	176.783				168.3	38.5	139.2
Culcitaceae	163.543	60.1337	181.199	97.9211	93.7455	104.243	99.3842	96.9375	116.606	33.59	0.05	69.22	92.6
Cyatheaceae	93.5	93.5	94.2646	121.359	119.768	124.611	173.9	171.109	176.783	109.14	56.8	167.81	168.3	57.3	157.4
Cystodiaceae				123.817	136.511	144.044	206.387	179.967	220.503				167.1		183.3
Cystopteridaceae	100.15	61.373	104.508	68.9526	65.0311	74.2401	130.887	119.978	132.122	94.96	82.01	109.91	103.1	32.2	115.5
Davalliaceae	66	51.2786	69.4688	50.3509	49.859	65.9957	92.3735	91.8082	97.5847	60.3	44.47	91.51	60.4	21.9	67.9
Dennstaedtiaceae	154.957	110.574	175.891	138.31	130.369	156.762	235.413	230.324	239.113	146.06	111.55	174.79	165.6	60.4	172.3
Dicksoniaceae	142.119	47.3441	157.501	121.359	119.768	124.611	131.918	94.678	172.094				168.6	38.5
Didymochlaenaceae	102.384	69.567	111.067	84.5439	74.1049	101.576	160.94	158.616	172.488	83.78	34.41	131.01	96		109.8
Diplaziopsidaceae	95.746	59.9039	94.8997	66.6887	63.3112	70.9728	138.721	128.363	144.592	77.96	60.37	99.27		26.6	111.7
Dipteridaceae	274.192	272.935	278.964	273.875	273.278	274.603	239.66	228.798	241.587	196.09	134.03	252.41	228	207.1	293.9
Dryopteridaceae	99.094	64.8323	103.212	80.1459	69.6895	96.662	139.097	132.133	139.508	85.39	64.34	103.29	98.9	38.7	105.6
Equisetaceae	346.7	341.464	316.699	346.479	346.659	346.699	431.09	420.6	482.022	381.1	350.16	411.69		321.8	378
Gleicheniaceae	270.6	270.935	273.056	270.612	270.6	270.788	278.13	275.04	291.422	196.09	134.03	252.41	262.2	190.6	287.9
Hemidictyaceae							164.317	154.718	170.288				92.6
Hymenophyllaceae	270.6	270.935	273.056	270.612	270.6	270.788	345.404	343.77	350.189	237.23	192.37	276.73	280	190.6	287.9
Hypodematiaceae	104.538	69.5671	111.067	84.5439	74.1049	101.576	146.486	143.901	152.144	83.78	34.41	131.01	96	43.4	111.7
Lindsaeaceae	167.465	154.521	197.923	112.99	112.935	113	247.068	241.01	252.482	184.18	149.16	220.05	151	79
Lomariopsidaceae	92.421	62.2506	94.8697	80.1459	65.8376	91.1126	129.678	122.886	134.647				88.7	32.2	97
Lonchitidaceae	167.465	154.521	197.923	123.817	122.597	126.223	206.387	179.967	220.503				151
Loxsomataceae							129.51	116.049	147.766				152.1
Lygodiaceae	174.1	171.802	174.1	174.084	173.982	174.1	298.274	220.832	305.759	185.51	129.45	252.52	218.4	118	233.8
Marattiaceae	324.725	316.948	331.541	322.191	321.048	324.077	365.88	363.925	392.715	329.04	289.15	364.11		249.2	355.2
Marsileaceae	163.5	159.861	163.5	163.488	163.425	163.5	153.376	150.192	204.291	180.89	123.2	242.9	186.8	67.3	210.5
Matoniaceae							239.66	228.798	241.587				228
Metaxyaceae							131.918	94.678	172.094				168.6
Nephrolepidaceae	88.131	59.8749	89.9706	73.0181	63.8376	91.1126	124.16	117	127.865	74.99	54.47	95.56	88.7	29.4	91.9
Oleandraceae	69.226	51.2786	69.4688	60.2247	51.4399	68.7627	101.423	97.3889	104.338				63.6	24.1	71.9
Onocleaceae	72.107	57.8447	79.8208	59.9259	58.4673	61.6058	85.9316	78.1175	85.9663	28.81	10.23	54.17	77.8	16.4	97
Ophioglossaceae	266.757	226.15	280.357	253.371	249.684	256.905	368.814	338.47	371.68	250.55	141.85	317.11		172.8	290.6
Osmundaceae	300.933	299	312.112	299.103	299	300.322	357.044	355.803	357.499	301.33	271.55	327.79	299	256.9	326.5
Plagiogyriaceae	86.121	25.274	92.8308	45.8117	43.5569	50.0318	99.3842	96.9375	116.606	33.59	0.05	69.22	92.6	123.2
Polypodiaceae	54.759	42.9388	59.1639	58.1962	43.4696	57.8175	90.967	89.57	91.1788	60.3	44.47	91.51	60.4	60.4	67.9
Psilotaceae	266.757	226.15	280.357	253.371	249.684	256.905	368.814	338.47	371.68	250.55	141.85	317.11		172.8	290.6
Pteridaceae	163.727	145.691	197.995	147.994	141.224	166.002	184.584	178.409	189.198	165.44	113.75	193.57	163.2	72.5	180.4
Rhachidosoraceae	92.208	59.903	91.0275	65.3998	62.2188	69.3379	134.32	122.659	136.187					26.6	111.7
Saccolomataceae				166.873	160.602	181.87	236.095	226.998	239.526				179.9		193.7
Salviniaceae	163.5	159.861	163.5	163.488	163.425	163.5	153.376	150.192	204.291	180.89	123.2	242.9	186.8	67.3	210.5
Schizaeaceae	118.258	108.504	138.974	126.321	125.15	127.525	198.848	172.114	204.235				163	118	172.3
Tectariaceae	70.878	52.5583	71.1911	61.8294	52.7831	71.1412	107.695	103.755	111.639				66.1	25.6
Thelypteridaceae	85.604	58.1952	91.0275	63.3679	60.5177	66.5465	117.03	115.908	122.866	71.07	50.97	94.3	95.6	23.3	107.4
Thyrsopteridaceae	163.543	110.843	192.48	135.498	133.272	138.98	206.541	196.178	214.8	71.69	31.57	123.52	175.9		162.6
Woodsiaceae	82.076	57.8447	83.1219	62.4509	59.9856	65.2353	93.4147	91.6047	100.086	60.97	39.67	84.94	92	20.7	103.4

## Sheet: Sheet2
Study	DataType	Analysis	Family	Age
Our Study	Nuclear	TreePL_15Fossils	Anemiaceae	118.258
Testo & Sundue 2016	Plastid	Median Age	Anemiaceae	198.848
Testo & Sundue 2016	Plastid	95% HPD_Low	Anemiaceae	172.114
Testo & Sundue 2016	Plastid	95% HPD_High	Anemiaceae	204.235
Rothfels et al., 2015	Nuclear	Median Age	Anemiaceae	185.51
Rothfels et al., 2015	Nuclear	95% HPD_Low	Anemiaceae	129.45
Rothfels et al., 2015	Nuclear	95% HPD_High	Anemiaceae	252.52
Schuettpelz & Pryer, 2009	Plastid	Best Age	Anemiaceae	163
Shen et al. 2018	Nuclear	Median Age	Anemiaceae
Qi et al. 2018	Nuclear	BestAge	Anemiaceae	172.3
Our Study	Nuclear	TreePL_15Fossils	Aspleniaceae	108.468
Testo & Sundue 2016	Plastid	Median Age	Aspleniaceae	185.787
Testo & Sundue 2016	Plastid	95% HPD_Low	Aspleniaceae	183.784
Testo & Sundue 2016	Plastid	95% HPD_High	Aspleniaceae	196.077
Rothfels et al., 2015	Nuclear	Median Age	Aspleniaceae	86.77
Rothfels et al., 2015	Nuclear	95% HPD_Low	Aspleniaceae	69.64
Rothfels et al., 2015	Nuclear	95% HPD_High	Aspleniaceae	106.39
Schuettpelz & Pryer, 2009	Plastid	Best Age	Aspleniaceae	92.6
Shen et al. 2018	Nuclear	Median Age	Aspleniaceae	42.2
Qi et al. 2018	Nuclear	BestAge	Aspleniaceae
Our Study	Nuclear	TreePL_15Fossils	Athyriaceae	76.388
Testo & Sundue 2016	Plastid	Median Age	Athyriaceae	88.0818
Testo & Sundue 2016	Plastid	95% HPD_Low	Athyriaceae	87.1065
Testo & Sundue 2016	Plastid	95% HPD_High	Athyriaceae	91.06
Rothfels et al., 2015	Nuclear	Median Age	Athyriaceae	52.29
Rothfels et al., 2015	Nuclear	95% HPD_Low	Athyriaceae	31.78
Rothfels et al., 2015	Nuclear	95% HPD_High	Athyriaceae	72.23
Schuettpelz & Pryer, 2009	Plastid	Best Age	Athyriaceae	89.8
Shen et al. 2018	Nuclear	Median Age	Athyriaceae	18.3
Qi et al. 2018	Nuclear	BestAge	Athyriaceae	100.8
Our Study	Nuclear	TreePL_15Fossils	Blechnaceae	72.107
Testo & Sundue 2016	Plastid	Median Age	Blechnaceae	85.9316
Testo & Sundue 2016	Plastid	95% HPD_Low	Blechnaceae	78.1175
Testo & Sundue 2016	Plastid	95% HPD_High	Blechnaceae	85.9663
Rothfels et al., 2015	Nuclear	Median Age	Blechnaceae	28.81
Rothfels et al., 2015	Nuclear	95% HPD_Low	Blechnaceae	10.23
Rothfels et al., 2015	Nuclear	95% HPD_High	Blechnaceae	54.17
Schuettpelz & Pryer, 2009	Plastid	Best Age	Blechnaceae	77.8
Shen et al. 2018	Nuclear	Median Age	Blechnaceae	13.6
Qi et al. 2018	Nuclear	BestAge	Blechnaceae	97
Our Study	Nuclear	TreePL_15Fossils	Cibotiaceae	142.119
Testo & Sundue 2016	Plastid	Median Age	Cibotiaceae	173.902
Testo & Sundue 2016	Plastid	95% HPD_Low	Cibotiaceae	171.109
Testo & Sundue 2016	Plastid	95% HPD_High	Cibotiaceae	176.783
Rothfels et al., 2015	Nuclear	Median Age	Cibotiaceae
Rothfels et al., 2015	Nuclear	95% HPD_Low	Cibotiaceae
Rothfels et al., 2015	Nuclear	95% HPD_High	Cibotiaceae
Schuettpelz & Pryer, 2009	Plastid	Best Age	Cibotiaceae	168.3
Shen et al. 2018	Nuclear	Median Age	Cibotiaceae	38.5
Qi et al. 2018	Nuclear	BestAge	Cibotiaceae	139.2
Our Study	Nuclear	TreePL_15Fossils	Culcitaceae	163.543
Testo & Sundue 2016	Plastid	Median Age	Culcitaceae	99.3842
Testo & Sundue 2016	Plastid	95% HPD_Low	Culcitaceae	96.9375
Testo & Sundue 2016	Plastid	95% HPD_High	Culcitaceae	116.606
Rothfels et al., 2015	Nuclear	Median Age	Culcitaceae	33.59
Rothfels et al., 2015	Nuclear	95% HPD_Low	Culcitaceae	0.05
Rothfels et al., 2015	Nuclear	95% HPD_High	Culcitaceae	69.22
Schuettpelz & Pryer, 2009	Plastid	Best Age	Culcitaceae	92.6
Shen et al. 2018	Nuclear	Median Age	Culcitaceae
Qi et al. 2018	Nuclear	BestAge	Culcitaceae
Our Study	Nuclear	TreePL_15Fossils	Cyatheaceae	93.5
Testo & Sundue 2016	Plastid	Median Age	Cyatheaceae	173.9
Testo & Sundue 2016	Plastid	95% HPD_Low	Cyatheaceae	171.109
Testo & Sundue 2016	Plastid	95% HPD_High	Cyatheaceae	176.783
Rothfels et al., 2015	Nuclear	Median Age	Cyatheaceae	109.14
Rothfels et al., 2015	Nuclear	95% HPD_Low	Cyatheaceae	56.8
Rothfels et al., 2015	Nuclear	95% HPD_High	Cyatheaceae	167.81
Schuettpelz & Pryer, 2009	Plastid	Best Age	Cyatheaceae	168.3
Shen et al. 2018	Nuclear	Median Age	Cyatheaceae	57.3
Qi et al. 2018	Nuclear	BestAge	Cyatheaceae	157.4
Our Study	Nuclear	TreePL_15Fossils	Cystodiaceae
Testo & Sundue 2016	Plastid	Median Age	Cystodiaceae	206.387
Testo & Sundue 2016	Plastid	95% HPD_Low	Cystodiaceae	179.967
Testo & Sundue 2016	Plastid	95% HPD_High	Cystodiaceae	220.503
Rothfels et al., 2015	Nuclear	Median Age	Cystodiaceae
Rothfels et al., 2015	Nuclear	95% HPD_Low	Cystodiaceae
Rothfels et al., 2015	Nuclear	95% HPD_High	Cystodiaceae
Schuettpelz & Pryer, 2009	Plastid	Best Age	Cystodiaceae	167.1
Shen et al. 2018	Nuclear	Median Age	Cystodiaceae
Qi et al. 2018	Nuclear	BestAge	Cystodiaceae	183.3
Our Study	Nuclear	TreePL_15Fossils	Cystopteridaceae	100.15
Testo & Sundue 2016	Plastid	Median Age	Cystopteridaceae	130.887
Testo & Sundue 2016	Plastid	95% HPD_Low	Cystopteridaceae	119.978
Testo & Sundue 2016	Plastid	95% HPD_High	Cystopteridaceae	132.122
Rothfels et al., 2015	Nuclear	Median Age	Cystopteridaceae	94.96
Rothfels et al., 2015	Nuclear	95% HPD_Low	Cystopteridaceae	82.01
Rothfels et al., 2015	Nuclear	95% HPD_High	Cystopteridaceae	109.91
Schuettpelz & Pryer, 2009	Plastid	Best Age	Cystopteridaceae	103.1
Shen et al. 2018	Nuclear	Median Age	Cystopteridaceae	32.2
Qi et al. 2018	Nuclear	BestAge	Cystopteridaceae	115.5
Our Study	Nuclear	TreePL_15Fossils	Davalliaceae	66
Testo & Sundue 2016	Plastid	Median Age	Davalliaceae	92.3735
Testo & Sundue 2016	Plastid	95% HPD_Low	Davalliaceae	91.8082
Testo & Sundue 2016	Plastid	95% HPD_High	Davalliaceae	97.5847
Rothfels et al., 2015	Nuclear	Median Age	Davalliaceae	60.3
Rothfels et al., 2015	Nuclear	95% HPD_Low	Davalliaceae	44.47
Rothfels et al., 2015	Nuclear	95% HPD_High	Davalliaceae	91.51
Schuettpelz & Pryer, 2009	Plastid	Best Age	Davalliaceae	60.4
Shen et al. 2018	Nuclear	Median Age	Davalliaceae	21.9
Qi et al. 2018	Nuclear	BestAge	Davalliaceae	67.9
Our Study	Nuclear	TreePL_15Fossils	Dennstaedtiaceae	154.957
Testo & Sundue 2016	Plastid	Median Age	Dennstaedtiaceae	235.413
Testo & Sundue 2016	Plastid	95% HPD_Low	Dennstaedtiaceae	230.324
Testo & Sundue 2016	Plastid	95% HPD_High	Dennstaedtiaceae	239.113
Rothfels et al., 2015	Nuclear	Median Age	Dennstaedtiaceae	146.06
Rothfels et al., 2015	Nuclear	95% HPD_Low	Dennstaedtiaceae	111.55
Rothfels et al., 2015	Nuclear	95% HPD_High	Dennstaedtiaceae	174.79
Schuettpelz & Pryer, 2009	Plastid	Best Age	Dennstaedtiaceae	165.6
Shen et al. 2018	Nuclear	Median Age	Dennstaedtiaceae	60.4
Qi et al. 2018	Nuclear	BestAge	Dennstaedtiaceae	172.3
Our Study	Nuclear	TreePL_15Fossils	Dicksoniaceae	118.258
Testo & Sundue 2016	Plastid	Median Age	Dicksoniaceae	198.848
Testo & Sundue 2016	Plastid	95% HPD_Low	Dicksoniaceae	172.114
Testo & Sundue 2016	Plastid	95% HPD_High	Dicksoniaceae	204.235
Rothfels et al., 2015	Nuclear	Median Age	Dicksoniaceae	185.51
Rothfels et al., 2015	Nuclear	95% HPD_Low	Dicksoniaceae	129.45
Rothfels et al., 2015	Nuclear	95% HPD_High	Dicksoniaceae	252.52
Schuettpelz & Pryer, 2009	Plastid	Best Age	Dicksoniaceae	163
Shen et al. 2018	Nuclear	Median Age	Dicksoniaceae
Qi et al. 2018	Nuclear	BestAge	Dicksoniaceae
Our Study	Nuclear	TreePL_15Fossils	Didymochlaenaceae	102.384
Testo & Sundue 2016	Plastid	Median Age	Didymochlaenaceae	160.94
Testo & Sundue 2016	Plastid	95% HPD_Low	Didymochlaenaceae	158.616
Testo & Sundue 2016	Plastid	95% HPD_High	Didymochlaenaceae	172.488
Rothfels et al., 2015	Nuclear	Median Age	Didymochlaenaceae	83.78
Rothfels et al., 2015	Nuclear	95% HPD_Low	Didymochlaenaceae	34.41
Rothfels et al., 2015	Nuclear	95% HPD_High	Didymochlaenaceae	131.01
Schuettpelz & Pryer, 2009	Plastid	Best Age	Didymochlaenaceae	96
Shen et al. 2018	Nuclear	Median Age	Didymochlaenaceae
Qi et al. 2018	Nuclear	BestAge	Didymochlaenaceae	109.8
Our Study	Nuclear	TreePL_15Fossils	Diplaziopsidaceae	95.746
Testo & Sundue 2016	Plastid	Median Age	Diplaziopsidaceae	138.721
Testo & Sundue 2016	Plastid	95% HPD_Low	Diplaziopsidaceae	128.363
Testo & Sundue 2016	Plastid	95% HPD_High	Diplaziopsidaceae	144.592
Rothfels et al., 2015	Nuclear	Median Age	Diplaziopsidaceae	77.96
Rothfels et al., 2015	Nuclear	95% HPD_Low	Diplaziopsidaceae	60.37
Rothfels et al., 2015	Nuclear	95% HPD_High	Diplaziopsidaceae	99.27
Schuettpelz & Pryer, 2009	Plastid	Best Age	Diplaziopsidaceae
Shen et al. 2018	Nuclear	Median Age	Diplaziopsidaceae	26.6
Qi et al. 2018	Nuclear	BestAge	Diplaziopsidaceae	111.7
Our Study	Nuclear	TreePL_15Fossils	Dipteridaceae	274.192
Testo & Sundue 2016	Plastid	Median Age	Dipteridaceae	239.66
Testo & Sundue 2016	Plastid	95% HPD_Low	Dipteridaceae	228.798
Testo & Sundue 2016	Plastid	95% HPD_High	Dipteridaceae	241.587
Rothfels et al., 2015	Nuclear	Median Age	Dipteridaceae	196.09
Rothfels et al., 2015	Nuclear	95% HPD_Low	Dipteridaceae	134.03
Rothfels et al., 2015	Nuclear	95% HPD_High	Dipteridaceae	252.41
Schuettpelz & Pryer, 2009	Plastid	Best Age	Dipteridaceae	228
Shen et al. 2018	Nuclear	Median Age	Dipteridaceae	207.1
Qi et al. 2018	Nuclear	BestAge	Dipteridaceae	293.9
Our Study	Nuclear	TreePL_15Fossils	Dryopteridaceae	99.094
Testo & Sundue 2016	Plastid	Median Age	Dryopteridaceae	139.097
Testo & Sundue 2016	Plastid	95% HPD_Low	Dryopteridaceae	132.133
Testo & Sundue 2016	Plastid	95% HPD_High	Dryopteridaceae	139.508
Rothfels et al., 2015	Nuclear	Median Age	Dryopteridaceae	85.39
Rothfels et al., 2015	Nuclear	95% HPD_Low	Dryopteridaceae	64.34
Rothfels et al., 2015	Nuclear	95% HPD_High	Dryopteridaceae	103.29
Schuettpelz & Pryer, 2009	Plastid	Best Age	Dryopteridaceae	98.9
Shen et al. 2018	Nuclear	Median Age	Dryopteridaceae	38.7
Qi et al. 2018	Nuclear	BestAge	Dryopteridaceae	105.6
Our Study	Nuclear	TreePL_15Fossils	Equisetaceae	346.7
Testo & Sundue 2016	Plastid	Median Age	Equisetaceae	431.09
Testo & Sundue 2016	Plastid	95% HPD_Low	Equisetaceae	420.6
Testo & Sundue 2016	Plastid	95% HPD_High	Equisetaceae	482.022
Rothfels et al., 2015	Nuclear	Median Age	Equisetaceae	381.1
Rothfels et al., 2015	Nuclear	95% HPD_Low	Equisetaceae	350.16
Rothfels et al., 2015	Nuclear	95% HPD_High	Equisetaceae	411.69
Schuettpelz & Pryer, 2009	Plastid	Best Age	Equisetaceae
Shen et al. 2018	Nuclear	Median Age	Equisetaceae	321.8
Qi et al. 2018	Nuclear	BestAge	Equisetaceae	378
Our Study	Nuclear	TreePL_15Fossils	Gleicheniaceae	270.6
Testo & Sundue 2016	Plastid	Median Age	Gleicheniaceae	278.13
Testo & Sundue 2016	Plastid	95% HPD_Low	Gleicheniaceae	275.04
Testo & Sundue 2016	Plastid	95% HPD_High	Gleicheniaceae	291.422
Rothfels et al., 2015	Nuclear	Median Age	Gleicheniaceae	196.09
Rothfels et al., 2015	Nuclear	95% HPD_Low	Gleicheniaceae	134.03
Rothfels et al., 2015	Nuclear	95% HPD_High	Gleicheniaceae	252.41
Schuettpelz & Pryer, 2009	Plastid	Best Age	Gleicheniaceae	262.2
Shen et al. 2018	Nuclear	Median Age	Gleicheniaceae	190.6
Qi et al. 2018	Nuclear	BestAge	Gleicheniaceae	287.9
Our Study	Nuclear	TreePL_15Fossils	Hemidictyaceae
Testo & Sundue 2016	Plastid	Median Age	Hemidictyaceae	164.317
Testo & Sundue 2016	Plastid	95% HPD_Low	Hemidictyaceae	154.718
Testo & Sundue 2016	Plastid	95% HPD_High	Hemidictyaceae	170.288
Rothfels et al., 2015	Nuclear	Median Age	Hemidictyaceae
Rothfels et al., 2015	Nuclear	95% HPD_Low	Hemidictyaceae
Rothfels et al., 2015	Nuclear	95% HPD_High	Hemidictyaceae
Schuettpelz & Pryer, 2009	Plastid	Best Age	Hemidictyaceae	92.6
Shen et al. 2018	Nuclear	Median Age	Hemidictyaceae
Qi et al. 2018	Nuclear	BestAge	Hemidictyaceae
Our Study	Nuclear	TreePL_15Fossils	Hymenophyllaceae	270.6
Testo & Sundue 2016	Plastid	Median Age	Hymenophyllaceae	345.404
Testo & Sundue 2016	Plastid	95% HPD_Low	Hymenophyllaceae	343.77
Testo & Sundue 2016	Plastid	95% HPD_High	Hymenophyllaceae	350.189
Rothfels et al., 2015	Nuclear	Median Age	Hymenophyllaceae	237.23
Rothfels et al., 2015	Nuclear	95% HPD_Low	Hymenophyllaceae	192.37
Rothfels et al., 2015	Nuclear	95% HPD_High	Hymenophyllaceae	276.73
Schuettpelz & Pryer, 2009	Plastid	Best Age	Hymenophyllaceae	280
Shen et al. 2018	Nuclear	Median Age	Hymenophyllaceae	190.6
Qi et al. 2018	Nuclear	BestAge	Hymenophyllaceae	287.9
Our Study	Nuclear	TreePL_15Fossils	Hypodematiaceae	104.538
Testo & Sundue 2016	Plastid	Median Age	Hypodematiaceae	146.486
Testo & Sundue 2016	Plastid	95% HPD_Low	Hypodematiaceae	143.901
Testo & Sundue 2016	Plastid	95% HPD_High	Hypodematiaceae	152.144
Rothfels et al., 2015	Nuclear	Median Age	Hypodematiaceae	83.78
Rothfels et al., 2015	Nuclear	95% HPD_Low	Hypodematiaceae	34.41
Rothfels et al., 2015	Nuclear	95% HPD_High	Hypodematiaceae	131.01
Schuettpelz & Pryer, 2009	Plastid	Best Age	Hypodematiaceae	96
Shen et al. 2018	Nuclear	Median Age	Hypodematiaceae	43.4
Qi et al. 2018	Nuclear	BestAge	Hypodematiaceae	111.7
Our Study	Nuclear	TreePL_15Fossils	Lindsaeaceae	167.465
Testo & Sundue 2016	Plastid	Median Age	Lindsaeaceae	247.068
Testo & Sundue 2016	Plastid	95% HPD_Low	Lindsaeaceae	241.01
Testo & Sundue 2016	Plastid	95% HPD_High	Lindsaeaceae	252.482
Rothfels et al., 2015	Nuclear	Median Age	Lindsaeaceae	184.18
Rothfels et al., 2015	Nuclear	95% HPD_Low	Lindsaeaceae	149.16
Rothfels et al., 2015	Nuclear	95% HPD_High	Lindsaeaceae	220.05
Schuettpelz & Pryer, 2009	Plastid	Best Age	Lindsaeaceae	151
Shen et al. 2018	Nuclear	Median Age	Lindsaeaceae	79
Qi et al. 2018	Nuclear	BestAge	Lindsaeaceae
Our Study	Nuclear	TreePL_15Fossils	Lomariopsidaceae	92.421
Testo & Sundue 2016	Plastid	Median Age	Lomariopsidaceae	129.678
Testo & Sundue 2016	Plastid	95% HPD_Low	Lomariopsidaceae	122.886
Testo & Sundue 2016	Plastid	95% HPD_High	Lomariopsidaceae	134.647
Rothfels et al., 2015	Nuclear	Median Age	Lomariopsidaceae
Rothfels et al., 2015	Nuclear	95% HPD_Low	Lomariopsidaceae
Rothfels et al., 2015	Nuclear	95% HPD_High	Lomariopsidaceae
Schuettpelz & Pryer, 2009	Plastid	Best Age	Lomariopsidaceae	88.7
Shen et al. 2018	Nuclear	Median Age	Lomariopsidaceae	32.2
Qi et al. 2018	Nuclear	BestAge	Lomariopsidaceae	97
Our Study	Nuclear	TreePL_15Fossils	Lonchitidaceae	167.465
Testo & Sundue 2016	Plastid	Median Age	Lonchitidaceae	206.387
Testo & Sundue 2016	Plastid	95% HPD_Low	Lonchitidaceae	179.967
Testo & Sundue 2016	Plastid	95% HPD_High	Lonchitidaceae	220.503
Rothfels et al., 2015	Nuclear	Median Age	Lonchitidaceae
Rothfels et al., 2015	Nuclear	95% HPD_Low	Lonchitidaceae
Rothfels et al., 2015	Nuclear	95% HPD_High	Lonchitidaceae
Schuettpelz & Pryer, 2009	Plastid	Best Age	Lonchitidaceae	151
Shen et al. 2018	Nuclear	Median Age	Lonchitidaceae
Qi et al. 2018	Nuclear	BestAge	Lonchitidaceae
Our Study	Nuclear	TreePL_15Fossils	Loxsomataceae
Testo & Sundue 2016	Plastid	Median Age	Loxsomataceae	129.51
Testo & Sundue 2016	Plastid	95% HPD_Low	Loxsomataceae	116.049
Testo & Sundue 2016	Plastid	95% HPD_High	Loxsomataceae	147.766
Rothfels et al., 2015	Nuclear	Median Age	Loxsomataceae
Rothfels et al., 2015	Nuclear	95% HPD_Low	Loxsomataceae
Rothfels et al., 2015	Nuclear	95% HPD_High	Loxsomataceae
Schuettpelz & Pryer, 2009	Plastid	Best Age	Loxsomataceae	152.1
Shen et al. 2018	Nuclear	Median Age	Loxsomataceae
Qi et al. 2018	Nuclear	BestAge	Loxsomataceae
Our Study	Nuclear	TreePL_15Fossils	Lygodiaceae	174.1
Testo & Sundue 2016	Plastid	Median Age	Lygodiaceae	298.274
Testo & Sundue 2016	Plastid	95% HPD_Low	Lygodiaceae	220.832
Testo & Sundue 2016	Plastid	95% HPD_High	Lygodiaceae	305.759
Rothfels et al., 2015	Nuclear	Median Age	Lygodiaceae	185.51
Rothfels et al., 2015	Nuclear	95% HPD_Low	Lygodiaceae	129.45
Rothfels et al., 2015	Nuclear	95% HPD_High	Lygodiaceae	252.52
Schuettpelz & Pryer, 2009	Plastid	Best Age	Lygodiaceae	218.4
Shen et al. 2018	Nuclear	Median Age	Lygodiaceae	118
Qi et al. 2018	Nuclear	BestAge	Lygodiaceae	233.8
Our Study	Nuclear	TreePL_15Fossils	Marattiaceae	324.725
Testo & Sundue 2016	Plastid	Median Age	Marattiaceae	365.88
Testo & Sundue 2016	Plastid	95% HPD_Low	Marattiaceae	363.925
Testo & Sundue 2016	Plastid	95% HPD_High	Marattiaceae	392.715
Rothfels et al., 2015	Nuclear	Median Age	Marattiaceae	329.04
Rothfels et al., 2015	Nuclear	95% HPD_Low	Marattiaceae	289.15
Rothfels et al., 2015	Nuclear	95% HPD_High	Marattiaceae	364.11
Schuettpelz & Pryer, 2009	Plastid	Best Age	Marattiaceae
Shen et al. 2018	Nuclear	Median Age	Marattiaceae	249.2
Qi et al. 2018	Nuclear	BestAge	Marattiaceae	355.2
Our Study	Nuclear	TreePL_15Fossils	Marsileaceae	163.5
Testo & Sundue 2016	Plastid	Median Age	Marsileaceae	153.376
Testo & Sundue 2016	Plastid	95% HPD_Low	Marsileaceae	150.192
Testo & Sundue 2016	Plastid	95% HPD_High	Marsileaceae	204.291
Rothfels et al., 2015	Nuclear	Median Age	Marsileaceae	180.89
Rothfels et al., 2015	Nuclear	95% HPD_Low	Marsileaceae	123.2
Rothfels et al., 2015	Nuclear	95% HPD_High	Marsileaceae	242.9
Schuettpelz & Pryer, 2009	Plastid	Best Age	Marsileaceae	186.8
Shen et al. 2018	Nuclear	Median Age	Marsileaceae	67.3
Qi et al. 2018	Nuclear	BestAge	Marsileaceae	210.5
Our Study	Nuclear	TreePL_15Fossils	Matoniaceae
Testo & Sundue 2016	Plastid	Median Age	Matoniaceae	239.66
Testo & Sundue 2016	Plastid	95% HPD_Low	Matoniaceae	228.798
Testo & Sundue 2016	Plastid	95% HPD_High	Matoniaceae	241.587
Rothfels et al., 2015	Nuclear	Median Age	Matoniaceae
Rothfels et al., 2015	Nuclear	95% HPD_Low	Matoniaceae
Rothfels et al., 2015	Nuclear	95% HPD_High	Matoniaceae
Schuettpelz & Pryer, 2009	Plastid	Best Age	Matoniaceae	228
Shen et al. 2018	Nuclear	Median Age	Matoniaceae
Qi et al. 2018	Nuclear	BestAge	Matoniaceae
Our Study	Nuclear	TreePL_15Fossils	Metaxyaceae
Testo & Sundue 2016	Plastid	Median Age	Metaxyaceae	131.918
Testo & Sundue 2016	Plastid	95% HPD_Low	Metaxyaceae	94.678
Testo & Sundue 2016	Plastid	95% HPD_High	Metaxyaceae	172.094
Rothfels et al., 2015	Nuclear	Median Age	Metaxyaceae
Rothfels et al., 2015	Nuclear	95% HPD_Low	Metaxyaceae
Rothfels et al., 2015	Nuclear	95% HPD_High	Metaxyaceae
Schuettpelz & Pryer, 2009	Plastid	Best Age	Metaxyaceae	168.6
Shen et al. 2018	Nuclear	Median Age	Metaxyaceae
Qi et al. 2018	Nuclear	BestAge	Metaxyaceae
Our Study	Nuclear	TreePL_15Fossils	Nephrolepidaceae	88.131
Testo & Sundue 2016	Plastid	Median Age	Nephrolepidaceae	124.16
Testo & Sundue 2016	Plastid	95% HPD_Low	Nephrolepidaceae	117
Testo & Sundue 2016	Plastid	95% HPD_High	Nephrolepidaceae	127.865
Rothfels et al., 2015	Nuclear	Median Age	Nephrolepidaceae	74.99
Rothfels et al., 2015	Nuclear	95% HPD_Low	Nephrolepidaceae	54.47
Rothfels et al., 2015	Nuclear	95% HPD_High	Nephrolepidaceae	95.56
Schuettpelz & Pryer, 2009	Plastid	Best Age	Nephrolepidaceae	88.7
Shen et al. 2018	Nuclear	Median Age	Nephrolepidaceae	29.4
Qi et al. 2018	Nuclear	BestAge	Nephrolepidaceae	91.9
Our Study	Nuclear	TreePL_15Fossils	Oleandraceae	69.226
Testo & Sundue 2016	Plastid	Median Age	Oleandraceae	101.423
Testo & Sundue 2016	Plastid	95% HPD_Low	Oleandraceae	97.3889
Testo & Sundue 2016	Plastid	95% HPD_High	Oleandraceae	104.338
Rothfels et al., 2015	Nuclear	Median Age	Oleandraceae
Rothfels et al., 2015	Nuclear	95% HPD_Low	Oleandraceae
Rothfels et al., 2015	Nuclear	95% HPD_High	Oleandraceae
Schuettpelz & Pryer, 2009	Plastid	Best Age	Oleandraceae	63.6
Shen et al. 2018	Nuclear	Median Age	Oleandraceae	24.1
Qi et al. 2018	Nuclear	BestAge	Oleandraceae	71.9
Our Study	Nuclear	TreePL_15Fossils	Onocleaceae	72.107
Testo & Sundue 2016	Plastid	Median Age	Onocleaceae	85.9316
Testo & Sundue 2016	Plastid	95% HPD_Low	Onocleaceae	78.1175
Testo & Sundue 2016	Plastid	95% HPD_High	Onocleaceae	85.9663
Rothfels et al., 2015	Nuclear	Median Age	Onocleaceae	28.81
Rothfels et al., 2015	Nuclear	95% HPD_Low	Onocleaceae	10.23
Rothfels et al., 2015	Nuclear	95% HPD_High	Onocleaceae	54.17
Schuettpelz & Pryer, 2009	Plastid	Best Age	Onocleaceae	77.8
Shen et al. 2018	Nuclear	Median Age	Onocleaceae	16.4
Qi et al. 2018	Nuclear	BestAge	Onocleaceae	97
Our Study	Nuclear	TreePL_15Fossils	Ophioglossaceae	266.757
Testo & Sundue 2016	Plastid	Median Age	Ophioglossaceae	368.814
Testo & Sundue 2016	Plastid	95% HPD_Low	Ophioglossaceae	338.47
Testo & Sundue 2016	Plastid	95% HPD_High	Ophioglossaceae	371.68
Rothfels et al., 2015	Nuclear	Median Age	Ophioglossaceae	250.55
Rothfels et al., 2015	Nuclear	95% HPD_Low	Ophioglossaceae	141.85
Rothfels et al., 2015	Nuclear	95% HPD_High	Ophioglossaceae	317.11
Schuettpelz & Pryer, 2009	Plastid	Best Age	Ophioglossaceae
Shen et al. 2018	Nuclear	Median Age	Ophioglossaceae	172.8
Qi et al. 2018	Nuclear	BestAge	Ophioglossaceae	290.6
Our Study	Nuclear	TreePL_15Fossils	Osmundaceae	300.933
Testo & Sundue 2016	Plastid	Median Age	Osmundaceae	357.044
Testo & Sundue 2016	Plastid	95% HPD_Low	Osmundaceae	355.803
Testo & Sundue 2016	Plastid	95% HPD_High	Osmundaceae	357.499
Rothfels et al., 2015	Nuclear	Median Age	Osmundaceae	301.33
Rothfels et al., 2015	Nuclear	95% HPD_Low	Osmundaceae	271.55
Rothfels et al., 2015	Nuclear	95% HPD_High	Osmundaceae	327.79
Schuettpelz & Pryer, 2009	Plastid	Best Age	Osmundaceae	299
Shen et al. 2018	Nuclear	Median Age	Osmundaceae	256.9
Qi et al. 2018	Nuclear	BestAge	Osmundaceae	326.5
Our Study	Nuclear	TreePL_15Fossils	Plagiogyriaceae	86.121
Testo & Sundue 2016	Plastid	Median Age	Plagiogyriaceae	99.3842
Testo & Sundue 2016	Plastid	95% HPD_Low	Plagiogyriaceae	96.9375
Testo & Sundue 2016	Plastid	95% HPD_High	Plagiogyriaceae	116.606
Rothfels et al., 2015	Nuclear	Median Age	Plagiogyriaceae	33.59
Rothfels et al., 2015	Nuclear	95% HPD_Low	Plagiogyriaceae	0.05
Rothfels et al., 2015	Nuclear	95% HPD_High	Plagiogyriaceae	69.22
Schuettpelz & Pryer, 2009	Plastid	Best Age	Plagiogyriaceae	92.6
Shen et al. 2018	Nuclear	Median Age	Plagiogyriaceae	123.2
Qi et al. 2018	Nuclear	BestAge	Plagiogyriaceae
Our Study	Nuclear	TreePL_15Fossils	Polypodiaceae	54.759
Testo & Sundue 2016	Plastid	Median Age	Polypodiaceae	90.967
Testo & Sundue 2016	Plastid	95% HPD_Low	Polypodiaceae	89.57
Testo & Sundue 2016	Plastid	95% HPD_High	Polypodiaceae	91.1788
Rothfels et al., 2015	Nuclear	Median Age	Polypodiaceae	60.3
Rothfels et al., 2015	Nuclear	95% HPD_Low	Polypodiaceae	44.47
Rothfels et al., 2015	Nuclear	95% HPD_High	Polypodiaceae	91.51
Schuettpelz & Pryer, 2009	Plastid	Best Age	Polypodiaceae	60.4
Shen et al. 2018	Nuclear	Median Age	Polypodiaceae	60.4
Qi et al. 2018	Nuclear	BestAge	Polypodiaceae	67.9
Our Study	Nuclear	TreePL_15Fossils	Psilotaceae	266.757
Testo & Sundue 2016	Plastid	Median Age	Psilotaceae	368.814
Testo & Sundue 2016	Plastid	95% HPD_Low	Psilotaceae	338.47
Testo & Sundue 2016	Plastid	95% HPD_High	Psilotaceae	371.68
Rothfels et al., 2015	Nuclear	Median Age	Psilotaceae	250.55
Rothfels et al., 2015	Nuclear	95% HPD_Low	Psilotaceae	141.85
Rothfels et al., 2015	Nuclear	95% HPD_High	Psilotaceae	317.11
Schuettpelz & Pryer, 2009	Plastid	Best Age	Psilotaceae
Shen et al. 2018	Nuclear	Median Age	Psilotaceae	172.8
Qi et al. 2018	Nuclear	BestAge	Psilotaceae	290.6
Our Study	Nuclear	TreePL_15Fossils	Pteridaceae	163.727
Testo & Sundue 2016	Plastid	Median Age	Pteridaceae	184.584
Testo & Sundue 2016	Plastid	95% HPD_Low	Pteridaceae	178.409
Testo & Sundue 2016	Plastid	95% HPD_High	Pteridaceae	189.198
Rothfels et al., 2015	Nuclear	Median Age	Pteridaceae	165.44
Rothfels et al., 2015	Nuclear	95% HPD_Low	Pteridaceae	113.75
Rothfels et al., 2015	Nuclear	95% HPD_High	Pteridaceae	193.57
Schuettpelz & Pryer, 2009	Plastid	Best Age	Pteridaceae	163.2
Shen et al. 2018	Nuclear	Median Age	Pteridaceae	72.5
Qi et al. 2018	Nuclear	BestAge	Pteridaceae	180.4
Our Study	Nuclear	TreePL_15Fossils	Rhachidosoraceae	92.208
Testo & Sundue 2016	Plastid	Median Age	Rhachidosoraceae	134.32
Testo & Sundue 2016	Plastid	95% HPD_Low	Rhachidosoraceae	122.659
Testo & Sundue 2016	Plastid	95% HPD_High	Rhachidosoraceae	136.187
Rothfels et al., 2015	Nuclear	Median Age	Rhachidosoraceae
Rothfels et al., 2015	Nuclear	95% HPD_Low	Rhachidosoraceae
Rothfels et al., 2015	Nuclear	95% HPD_High	Rhachidosoraceae
Schuettpelz & Pryer, 2009	Plastid	Best Age	Rhachidosoraceae
Shen et al. 2018	Nuclear	Median Age	Rhachidosoraceae	26.6
Qi et al. 2018	Nuclear	BestAge	Rhachidosoraceae	111.7
Our Study	Nuclear	TreePL_15Fossils	Saccolomataceae
Testo & Sundue 2016	Plastid	Median Age	Saccolomataceae	236.095
Testo & Sundue 2016	Plastid	95% HPD_Low	Saccolomataceae	226.998
Testo & Sundue 2016	Plastid	95% HPD_High	Saccolomataceae	239.526
Rothfels et al., 2015	Nuclear	Median Age	Saccolomataceae
Rothfels et al., 2015	Nuclear	95% HPD_Low	Saccolomataceae
Rothfels et al., 2015	Nuclear	95% HPD_High	Saccolomataceae
Schuettpelz & Pryer, 2009	Plastid	Best Age	Saccolomataceae	179.9
Shen et al. 2018	Nuclear	Median Age	Saccolomataceae
Qi et al. 2018	Nuclear	BestAge	Saccolomataceae	193.7
Our Study	Nuclear	TreePL_15Fossils	Salviniaceae	163.5
Testo & Sundue 2016	Plastid	Median Age	Salviniaceae	153.376
Testo & Sundue 2016	Plastid	95% HPD_Low	Salviniaceae	150.192
Testo & Sundue 2016	Plastid	95% HPD_High	Salviniaceae	204.291
Rothfels et al., 2015	Nuclear	Median Age	Salviniaceae	180.89
Rothfels et al., 2015	Nuclear	95% HPD_Low	Salviniaceae	123.2
Rothfels et al., 2015	Nuclear	95% HPD_High	Salviniaceae	242.9
Schuettpelz & Pryer, 2009	Plastid	Best Age	Salviniaceae	186.8
Shen et al. 2018	Nuclear	Median Age	Salviniaceae	67.3
Qi et al. 2018	Nuclear	BestAge	Salviniaceae	210.5
Our Study	Nuclear	TreePL_15Fossils	Schizaeaceae	118.258
Testo & Sundue 2016	Plastid	Median Age	Schizaeaceae	198.848
Testo & Sundue 2016	Plastid	95% HPD_Low	Schizaeaceae	172.114
Testo & Sundue 2016	Plastid	95% HPD_High	Schizaeaceae	204.235
Rothfels et al., 2015	Nuclear	Median Age	Schizaeaceae
Rothfels et al., 2015	Nuclear	95% HPD_Low	Schizaeaceae
Rothfels et al., 2015	Nuclear	95% HPD_High	Schizaeaceae
Schuettpelz & Pryer, 2009	Plastid	Best Age	Schizaeaceae	163
Shen et al. 2018	Nuclear	Median Age	Schizaeaceae	118
Qi et al. 2018	Nuclear	BestAge	Schizaeaceae	172.3
Our Study	Nuclear	TreePL_15Fossils	Tectariaceae	70.878
Testo & Sundue 2016	Plastid	Median Age	Tectariaceae	107.695
Testo & Sundue 2016	Plastid	95% HPD_Low	Tectariaceae	103.755
Testo & Sundue 2016	Plastid	95% HPD_High	Tectariaceae	111.639
Rothfels et al., 2015	Nuclear	Median Age	Tectariaceae
Rothfels et al., 2015	Nuclear	95% HPD_Low	Tectariaceae
Rothfels et al., 2015	Nuclear	95% HPD_High	Tectariaceae
Schuettpelz & Pryer, 2009	Plastid	Best Age	Tectariaceae	66.1
Shen et al. 2018	Nuclear	Median Age	Tectariaceae	25.6
Qi et al. 2018	Nuclear	BestAge	Tectariaceae
Our Study	Nuclear	TreePL_15Fossils	Thelypteridaceae	85.604
Testo & Sundue 2016	Plastid	Median Age	Thelypteridaceae	117.03
Testo & Sundue 2016	Plastid	95% HPD_Low	Thelypteridaceae	115.908
Testo & Sundue 2016	Plastid	95% HPD_High	Thelypteridaceae	122.866
Rothfels et al., 2015	Nuclear	Median Age	Thelypteridaceae	71.07
Rothfels et al., 2015	Nuclear	95% HPD_Low	Thelypteridaceae	50.97
Rothfels et al., 2015	Nuclear	95% HPD_High	Thelypteridaceae	94.3
Schuettpelz & Pryer, 2009	Plastid	Best Age	Thelypteridaceae	95.6
Shen et al. 2018	Nuclear	Median Age	Thelypteridaceae	23.3
Qi et al. 2018	Nuclear	BestAge	Thelypteridaceae	107.4
Our Study	Nuclear	TreePL_15Fossils	Thyrsopteridaceae	163.543
Testo & Sundue 2016	Plastid	Median Age	Thyrsopteridaceae	206.541
Testo & Sundue 2016	Plastid	95% HPD_Low	Thyrsopteridaceae	196.178
Testo & Sundue 2016	Plastid	95% HPD_High	Thyrsopteridaceae	214.8
Rothfels et al., 2015	Nuclear	Median Age	Thyrsopteridaceae	71.69
Rothfels et al., 2015	Nuclear	95% HPD_Low	Thyrsopteridaceae	31.57
Rothfels et al., 2015	Nuclear	95% HPD_High	Thyrsopteridaceae	123.52
Schuettpelz & Pryer, 2009	Plastid	Best Age	Thyrsopteridaceae	175.9
Shen et al. 2018	Nuclear	Median Age	Thyrsopteridaceae
Qi et al. 2018	Nuclear	BestAge	Thyrsopteridaceae	162.6
Our Study	Nuclear	TreePL_15Fossils	Woodsiaceae	82.076
Testo & Sundue 2016	Plastid	Median Age	Woodsiaceae	93.4147
Testo & Sundue 2016	Plastid	95% HPD_Low	Woodsiaceae	91.6047
Testo & Sundue 2016	Plastid	95% HPD_High	Woodsiaceae	100.086
Rothfels et al., 2015	Nuclear	Median Age	Woodsiaceae	60.97
Rothfels et al., 2015	Nuclear	95% HPD_Low	Woodsiaceae	39.67
Rothfels et al., 2015	Nuclear	95% HPD_High	Woodsiaceae	84.94
Schuettpelz & Pryer, 2009	Plastid	Best Age	Woodsiaceae	92
Shen et al. 2018	Nuclear	Median Age	Woodsiaceae	20.7
Qi et al. 2018	Nuclear	BestAge	Woodsiaceae	103.4
Our Study_Supp	Nuclear	TreePL_17Fossils	Anemiaceae	126.321
Our Study_Supp	Nuclear	TreePL_17Fossils	Aspleniaceae	91.0286
Our Study_Supp	Nuclear	TreePL_17Fossils	Athyriaceae	61.2951
Our Study_Supp	Nuclear	TreePL_17Fossils	Blechnaceae	59.8044
Our Study_Supp	Nuclear	TreePL_17Fossils	Cibotiaceae	121.359
Our Study_Supp	Nuclear	TreePL_17Fossils	Culcitaceae	97.9211
Our Study_Supp	Nuclear	TreePL_17Fossils	Cyatheaceae	121.359
Our Study_Supp	Nuclear	TreePL_17Fossils	Cystodiaceae	123.817
Our Study_Supp	Nuclear	TreePL_17Fossils	Cystopteridaceae	68.9526
Our Study_Supp	Nuclear	TreePL_17Fossils	Davalliaceae	50.3509
Our Study_Supp	Nuclear	TreePL_17Fossils	Dennstaedtiaceae	138.31
Our Study_Supp	Nuclear	TreePL_17Fossils	Dicksoniaceae	121.359
Our Study_Supp	Nuclear	TreePL_17Fossils	Didymochlaenaceae	84.5439
Our Study_Supp	Nuclear	TreePL_17Fossils	Diplaziopsidaceae	66.6887
Our Study_Supp	Nuclear	TreePL_17Fossils	Dipteridaceae	273.875
Our Study_Supp	Nuclear	TreePL_17Fossils	Dryopteridaceae	80.1459
Our Study_Supp	Nuclear	TreePL_17Fossils	Equisetaceae	346.479
Our Study_Supp	Nuclear	TreePL_17Fossils	Gleicheniaceae	270.612
Our Study_Supp	Nuclear	TreePL_17Fossils	Hemidictyaceae
Our Study_Supp	Nuclear	TreePL_17Fossils	Hymenophyllaceae	270.612
Our Study_Supp	Nuclear	TreePL_17Fossils	Hypodematiaceae	84.5439
Our Study_Supp	Nuclear	TreePL_17Fossils	Lindsaeaceae	112.99
Our Study_Supp	Nuclear	TreePL_17Fossils	Lomariopsidaceae	80.1459
Our Study_Supp	Nuclear	TreePL_17Fossils	Lonchitidaceae	123.817
Our Study_Supp	Nuclear	TreePL_17Fossils	Loxsomataceae
Our Study_Supp	Nuclear	TreePL_17Fossils	Lygodiaceae	174.084
Our Study_Supp	Nuclear	TreePL_17Fossils	Marattiaceae	322.191
Our Study_Supp	Nuclear	TreePL_17Fossils	Marsileaceae	163.488
Our Study_Supp	Nuclear	TreePL_17Fossils	Matoniaceae
Our Study_Supp	Nuclear	TreePL_17Fossils	Metaxyaceae
Our Study_Supp	Nuclear	TreePL_17Fossils	Nephrolepidaceae	73.0181
Our Study_Supp	Nuclear	TreePL_17Fossils	Oleandraceae	60.2247
Our Study_Supp	Nuclear	TreePL_17Fossils	Onocleaceae	59.9259
Our Study_Supp	Nuclear	TreePL_17Fossils	Ophioglossaceae	253.371
Our Study_Supp	Nuclear	TreePL_17Fossils	Osmundaceae	299.103
Our Study_Supp	Nuclear	TreePL_17Fossils	Plagiogyriaceae	45.8117
Our Study_Supp	Nuclear	TreePL_17Fossils	Polypodiaceae	58.1962
Our Study_Supp	Nuclear	TreePL_17Fossils	Psilotaceae	253.371
Our Study_Supp	Nuclear	TreePL_17Fossils	Pteridaceae	147.994
Our Study_Supp	Nuclear	TreePL_17Fossils	Rhachidosoraceae	65.3998
Our Study_Supp	Nuclear	TreePL_17Fossils	Saccolomataceae	166.873
Our Study_Supp	Nuclear	TreePL_17Fossils	Salviniaceae	163.488
Our Study_Supp	Nuclear	TreePL_17Fossils	Schizaeaceae	126.321
Our Study_Supp	Nuclear	TreePL_17Fossils	Tectariaceae	61.8294
Our Study_Supp	Nuclear	TreePL_17Fossils	Thelypteridaceae	63.3679
Our Study_Supp	Nuclear	TreePL_17Fossils	Thyrsopteridaceae	135.498
Our Study_Supp	Nuclear	TreePL_17Fossils	Woodsiaceae	62.4509
