# Supplementary material for: Phylotranscriptomics Illuminates the Placement of Whole Genome Duplications and Gene Retention in Ferns
Source: Front Plant Sci. 2022 Jul 14;13:882441. doi: 10.3389/fpls.2022.882441 (PMC9330400; doi:10.3389/fpls.2022.882441)
Supplement: Supplementary file 5 [file Table_4.XLSX]

## Sheet: Sheet1
Code	Unique.ID	Order	Family	Species.Name	SRA	Ref	No.Mix.Comps	No.WGD.Peaks	Peak.Mu	-1SD	+1SD	SD	Log.Likelihood	Delta.AIC	Color	Pairs.Within.2SD	Assigned.ParalogPairs.w/in.2SD	No.Genes.Predicted	Perc.Paralog.Retention	Notes
2-733	ACAR	Polypodiales	Pteridaceae	Acrostichum aureum	SRR2103733	Shen et al. 2018	2	1	2.3912	1.44313	3.33926	0.948064	-6787.76	1037.09	Red	2569	1614	21787	14.8162
722	ACAU	Polypodiales	Pteridaceae	Acrostichum aureum	SRR6920722	Qi et al. 2018	2	1	2.38371	1.42816	3.33926	0.955549	-5861.03	1071.87	Orange	2392	1590	22079	14.4028
703	ACDI	Schizaeales	Schizaeceae	Actinostachys digitata	SRR6920703	Qi et al. 2018	2*	0	NA	NA	NA	NA	NA	2828.53	Yellow	NA	NA	30931	NA
2-686	ACJA	Polypodiales	Cystopteridaceae	Acystopteris japonica	SRR2103686	Shen et al. 2018	2	1	2.08539	1.12052	3.05026	0.964866	-7860.67	896.18	Green	3102	1991	23730	16.7804
629	ACTE	Polypodiales	Cystopteridaceae	Acystopteris tenuisecta	SRR6920629	Qi et al. 2018	2	1	2.15066	1.19203	3.10929	0.958628	-7152.91	274.96	Cyan	2949	1913	23437	16.3246
WCLG	WCLG	Polypodiales	Pteridaceae	Adiantum aleuticum	NA	1KP 2019	2	1	2.158	1.183	3.133	0.975	-7059.15	1015.55	Blue	2715	1733	24207	14.3182
717	ADVE	Polypodiales	Pteridaceae	Adiantum capillus-veneris	SRR6920717	Qi et al. 2018	2	1	2.27156	1.31428	3.22884	0.95728	-7171.03	812.1	Purple	2771	1747	24574	14.2183	Peak is not unambiguous
2-736	ADCA	Polypodiales	Pteridaceae	Adiantum caudatum	SRR2103736	Shen et al. 2018	2	1	2.26292	1.29301	3.23283	0.969913	-5632.74	951.06	Pink	2213	1409	23520	11.9813	Peak is not unambiguous
BMJR	BMJR	Polypodiales	Pteridaceae	Adiantum raddianum	NA	1KP 2019	2	2	0.474869	0.177689	0.772049	0.29718	-8634.01	2939.34	Red	1852	1162	27600	8.42029
									2.45172	1.59477	3.30866	0.856945			Red	2207	1439	27600	10.4275
2-727	AGBO	Polypodiales	Polypodiaceae	Aglaomorpha bonii	SRR2103727	Shen et al. 2018	2	1	2.20041	1.25133	3.14948	0.949078	-5849.77	594.86	Orange	2158	1398	23818	11.739
674	AGFO	Polypodiales	Polypodiaceae	Aglaomorpha fortunei	SRR6920674	Qi et al. 2018	2*	0	NA	NA	NA	NA	NA	1702.31	Yellow	NA	NA	26761	NA
2-734	ALCH	Polypodiales	Pteridaceae	Aleuritopteris chrysophylla	SRR2103734	Shen et al. 2018	2	1	2.36313	1.42897	3.29728	0.934159	-6785.17	1043.69	Green	2713	1734	23997	14.4518
716	ALLE	Polypodiales	Pteridaceae	Aleuritopteris leptolepis	SRR6920716	Qi et al. 2018	2*	0	NA	NA	NA	NA	NA	16100.4	Cyan	NA	NA	25027	NA
2-685	ASPD	Cyatheales	Cyatheaceae	Alsophila podophylla	SRR2103685	Shen et al. 2018	3	2	0.31674	0.180694	0.452786	0.136046	-5246.81	2767.53	Blue	1124	815	31307	5.2065
									1.24815	0.713827	1.78247	0.534323				1247	907	31307	5.79423
682	ASPO	Cyatheales	Cyatheaceae	Alsophila podophylla	SRR6920682	Qi et al. 2018	3	2	0.295957	0.157066	0.434848	0.138891	-8661.82	4711.67	Purple	1860	1249	28627	8.72603
									1.17772	0.687262	1.66817	0.490455				1843	1390	28627	9.71111
679	ALSP	Cyatheales	Cyatheaceae	Alsophila sp. XQ-2018	SRR6920679	Qi et al. 2018	3	2	0.301295	0.15243	0.45016	0.148865	-9547.27	5071.91	Pink	2014	1351	29415	9.18579
									1.35193	0.772909	1.93095	0.579019				2305	1642	29415	11.1644
680	ALSI	Cyatheales	Cyatheaceae	Alsophila spinulosa	SRR6920680	Qi et al. 2018	3	2	0.278668	0.13187	0.425466	0.146798	-12402.9	6808.65	Red	2721	1767	36311	9.73259
									1.29381	0.736487	1.85114	0.557326				2943	2132	36311	11.743
704	ANPH	Schizaeales	Anemiaceae	Anemia phyllitidis	SRR6920704	Qi et al. 2018	2*	0	NA	NA	NA	NA	NA	2140.48	Orange	NA	NA	29141	NA
CQPW	CQPW	Schizaeales	Anemiaceae	Anemia tomentosa	NA	1KP 2019	2*	0	NA	NA	NA	NA	NA	3902.39	Yellow	NA	NA	26825	NA
2-714	ANFK	Marattiales	Marattiaceae	Angiopteris fokiensis	SRR2103714	Shen et al. 2018	2	1	0.784968	0.380582	1.18935	0.404386	-7331.86	1565.89	Green	2173	1499	22871	13.1083
615	ANFO	Marattiales	Marattiaceae	Angiopteris fokiensis	SRR6920615	Qi et al. 2018	2	1	0.768211	0.342685	1.19374	0.425526	-8763.8	1886.87	Cyan	2660	1814	26877	13.4985
2-739	ANCA	Polypodiales	Pteridaceae	Antrophym callifolium	SRR2103739	Shen et al. 2018	2	1	0.530737	0.227142	0.834332	0.303595	-4811.38	1880.18	Blue	1241	836	26253	6.3688
2-702	ARNI	Polypodiales	Dryopteridaceae	Arachniodes nigrospinosa	SRR2103702	Shen et al. 2018	2	1	2.19866	1.2537	3.14361	0.944954	-7651.55	830.856	Purple	2948	1894	25054	15.1193	Peak is not unambiguous
XDDT	XDDT	Polypodiales	Pteridaceae	Argyrochosma nivea	NA	1KP 2019	2	1	2.22147	1.2378	3.20514	0.983672	-10397.7	967.765	Pink	2368	1487	24972	11.9093
670	ARLU	Polypodiales	Polypodiaceae	Arthromeris lungtauensis	SRR6920670	Qi et al. 2018	2	1	2.25466	1.31088	3.19843	0.943773	-9042.91	1123.6	Red	3393	2215	26337	16.8204
2-746	ARPI	Polypodiales	Tectariaceae	Arthropteris palisotii	SRR2103746	Shen et al. 2018	2	1	2.13562	1.15317	3.11806	0.982445	-7901.44	1844.89	Orange	2981	1894	24902	15.2116	Peak is not unambiguous
693	ARPA	Polypodiales	Tectariaceae	Arthropteris palisotii	SRR6920693	Qi et al. 2018	2*	0	NA	NA	NA	NA	NA	1128.23	Yellow	NA	NA	26395	NA
690	ARRE	Polypodiales	Tectariaceae	Arthropteris repens	SRR6920690	Qi et al. 2018	2	1	2.20843	1.25286	3.16399	0.955563	-8238.68	1081.78	Green	3209	2098	22690	18.4927
2-680	ASLO	Polypodiales	Aspleniaceae	Asplenium loriceum	SRR2103680	Shen et al. 2018	2	1	0.343965	0.16123	0.5267	0.182735	-8392.92	6507.4	Cyan	2460	1674	32330	10.3557	May be a second peak, but ambiguous
628	ASPE	Polypodiales	Aspleniaceae	Asplenium pekinense	SRR6920628	Qi et al. 2018	2	1	2.27788	1.32915	3.22662	0.948738	-9192.66	1419.32	Blue	3129	2032	23434	17.3423
KJZG	KJZG	Polypodiales	Aspleniaceae	Asplenium platyneuron	NA	1KP 2019	2	1	2.24391	1.2768	3.21102	0.967108	-6442.23	1133.73	Purple	2470	1558	24306	12.8199
625	ASPY	Polypodiales	Aspleniaceae	Asplenium polyodon	SRR6920625	Qi et al. 2018	2	1	0.407834	0.185755	0.629913	0.222079	-6565.28	2954.15	Pink	1519	1014	26400	7.68182	May be a second peak, but ambiguous
627	ASRU	Polypodiales	Aspleniaceae	Asplenium ruprechtii	SRR6920627	Qi et al. 2018	2	1	2.3418	1.42233	3.26127	0.91947	-5997.1	732.024	Red	2332	1502	23161	12.9701
663	ATDA	Polypodiales	Athyriaceae	Athyrium decurrenti-alatum	SRR6920663	Qi et al. 2018	2	1	1.5805	0.666047	2.49495	0.914452	-5943.68	263.426	Orange	2179	1400	23527	11.9012
URCP	URCP	Polypodiales	Athyriaceae	Athyrium filix-femina	NA	1KP 2019	2	1	2.10598	1.12054	3.09141	0.985435	-8858.3	1288.9	Yellow	3473	2243	23888	18.7793
664	ATIS	Polypodiales	Athyriaceae	Athyrium iseanum	SRR6920664	Qi et al. 2018	2	1	2.04175	1.04028	3.04322	1.00147	-8022.27	1225.81	Green	3110	1982	29820	13.2931	Peak is not unambiguous
CVEG	CVEG	Salviniales	Salviniaceae	Azolla cf. caroliniana	NA	1KP 2019	2*	0	NA	NA	NA	NA	NA	9828.78	Cyan	NA	NA	32516	NA
2-743	AZPN	Salviniales	Salviniaceae	Azolla pinnata	SRR2103743	Shen et al. 2018	2*	0	NA	NA	NA	NA	NA	4029.1	Blue	NA	NA	32453	NA
700	AZPI	Salviniales	Salviniaceae	Azolla pinnata	SRR6920700	Qi et al. 2018	2*	0	NA	NA	NA	NA	NA	4396.32	Purple	NA	NA	30895	NA
608	BLOR	Polypodiales	Blechnaceae	Blechnopsis orientalis	SRR6920608	Qi et al. 2018	2	1	2.13383	1.16231	3.10535	0.97152	-8134.46	816.303	Pink	3114	1988	25200	15.7778	Peak is not unambiguous
AFPO	AFPO	Polypodiales	Athyriaceae	Blechnum spicant (Athyrium sp.)	NA	1KP 2019	2	1	2.03252	1.03559	3.02945	0.99693	-9238.62	970.392	Red	3571	2231	23157	19.2685
2-703	BOAP	Polypodiales	Dryopteridaceae	Bolbitis appendiculata	SRR2103703	Shen et al. 2018	2	1	2.2454	1.28964	3.20117	0.955766	-11966.9	1723.17	Orange	4220	2696	47079	11.4531	Peak is not unambiguous
653	BOHE	Polypodiales	Dryopteridaceae	Bolbitis heteroclita	SRR6920653	Qi et al. 2018	2*	0	NA	NA	NA	NA	NA	1082.57	Yellow	NA	NA	30515	NA
666	BOME	Polypodiales	Polypodiaceae	Bosmania membranacea	SRR6920666	Qi et al. 2018	2	1	2.22734	1.28516	3.16952	0.942184	-7376.14	728.631	Green	2874	1180	24443	9.65512	Peak is not unambiguous
635	CAAP	Hymenophyllales	Hymenophyllaceae	Callistopteris apifolia	SRR6920635	Qi et al. 2018	2	1	0.817481	0.294895	1.34007	0.522586	-6864.12	707.228	Cyan	1422	915	22362	8.18353
636	CEJA	Hymenophyllales	Hymenophyllaceae	Cephalomanes javanicum	SRR6920636	Qi et al. 2018	2	1	1.01824	0.380386	1.6561	0.637858	-6104.88	513.793	Blue	1490	951	23357	8.14317
2-737	CETH	Polypodiales	Pteridaceae	Ceratopteris thalictroides	SRR2103737	Shen et al. 2018	2	1	1.22896	0.4904	1.96751	0.738555	-8263.44	538.91	Purple	2391	1565	26609	11.7629
2-735	CHCH	Polypodiales	Pteridaceae	Cheilanthes chusana	SRR2103735	Shen et al. 2018	2	1	2.3571	1.41749	3.29672	0.939615	-7369.89	984.956	Pink	2925	1888	22811	16.5534
713	CHNI	Polypodiales	Pteridaceae	Cheilanthes nitidula	SRR6920713	Qi et al. 2018	2	1	2.22777	1.26277	3.19276	0.964996	-5122.62	928.808	Red	1977	1253	23306	10.7526
2-700	CHBI	Gleicheniales	Dipteridaceae	Cheiropleuria bicuspis	SRR2103700	Shen et al. 2018	4*	1	0.768656	0.40288	1.13443	0.365776	-7743.66	2398.47	Orange	1362	941	28425	6.62093
639	CHIN	Gleicheniales	Dipteridaceae	Cheiropleuria integrifolia	SRR6920639	Qi et al. 2018	2	1	0.877318	0.316952	1.43768	0.560366	-4683.21	380.927	Yellow	995	643	18402	6.98837
606	CHAC	Polypodiales	Thelypteridaceae	Christella acuminata	SRR6920606	Qi et al. 2018	2	1	2.09551	1.11672	3.07429	0.978783	-9711.05	1228.36	Green	3812	2478	26098	18.99
618	CHAE	Marattiales	Marattiaceae	Christensenia aesculifolia	SRR6920618	Qi et al. 2018	2	1	0.855877	0.313161	1.39859	0.542716	-7081.88	861.486	Cyan	1870	1209	22008	10.9869
2-684	CIBZ	Cyatheales	Cibotiaceae	Cibotium barometz	SRR2103684	Shen et al. 2018	3	2	0.266647	0.126273	0.407021	0.140374	-8676.92	5149.48	Blue	1934	1266	31180	8.12059
									1.1771	0.685079	1.66912	0.492021				1836	1384	31180	8.87749	Peak is not unambiguous
684	CIBA	Cyatheales	Cibotiaceae	Cibotium barometz	SRR6920684	Qi et al. 2018	3	2	0.27612	0.124693	0.427547	0.151427	-11245	6969.59	Purple	2761	1773	34927	10.1526
									1.33725	0.745496	1.929	0.59175				2662	1921	34927	11.0001	Peak is not unambiguous
719	COJA	Polypodiales	Pteridaceae	Coniogramme japonica	SRR6920719	Qi et al. 2018	2	1	2.22658	1.23385	3.21931	0.992731	-6449.45	627.001	Pink	2534	1587	25512	12.4412	Peak is not unambiguous
638	CRMI	Hymenophyllales	Hymenophyllaceae	Crepidomanes minutum	SRR6920638	Qi et al. 2018	2	1	1.10095	0.356911	1.84499	0.744041	-4927.17	291.417	Red	1163	743	19673	7.5535
WQML	WQML	Polypodiales	Pteridaceae	Cryptogramma acrostichoides	NA	1KP 2019	2	1	2.26145	1.2871	3.2358	0.974351	-8199.05	1274.87	Orange	3182	1987	25105	15.8295
661	CTSU	Polypodiales	Dryopteridaceae	Ctenitis subglanduolsa	SRR6920661	Qi et al. 2018	2	1	1.68943	0.757507	2.62135	0.931923	-8082.99	397.683	Yellow	2979	2022	25481	15.8706
PNZO	PNZO	Cyatheales	Culcitaceae	Culcita macrocarpa	NA	1KP 2019	3*	1	0.873968	0.445117	1.30282	0.428851	-8100.03	8937.36	Green	1591	1184	34337	6.89635
GANB	GANB	Cyatheales	Cyatheaceae	Cyathea (Alsophila) spinulosa	NA	1KP 2019	3	2	0.273971	0.11093	0.437012	0.163041	-6586.57	3513.24	Cyan	1418	903	22203	8.13404
									1.39186	0.78036	2.00336	0.611502				1580	1123	22203	10.1158
2-711	CYCR	Polypodiales	Lomariopsidaceae	Cyclopeltis crenata	SRR2103711	Shen et al. 2018	2	1	2.20082	1.24234	3.1593	0.958479	-5290.49	383.956	Blue	2055	1331	22517	11.8222
654	CYPR	Polypodiales	Lomariopsidaceae	Cyclopeltis presliana	SRR6920654	Qi et al. 2018	2	1	2.17702	1.22268	3.13136	0.954336	-8578.15	791.174	Purple	3427	2222	24814	17.9092
659	CYFO	Polypodiales	Dryopteridaceae	Cyrtomium fortunei	SRR6920659	Qi et al. 2018	2	1	2.11409	1.13588	3.09229	0.978203	-8836.6	1241.14	Pink	3445	2201	28075	15.6794	Peak is not unambiguous
LHLE	LHLE	Polypodiales	Cystopteridaceae	Cystopteris fragilis	NA	1KP 2019	2	1	2.01645	0.997816	3.03509	1.01864	-6394.74	1126.93	Red	2586	1655	25480	12.9906
XXHP	XXHP	Polypodiales	Cystopteridaceae	Cystopteris fragilis	NA	1KP 2019	2	1	2.13733	1.14566	3.129	0.991668	-7712.64	1245.33	Orange	2911	1880	27851	13.5004
632	CYFR	Polypodiales	Cystopteridaceae	Cystopteris fragilis	SRR6920632	Qi et al. 2018	2	1	2.06197	1.07436	3.04959	0.987619	-6519.8	448.368	Yellow	2602	1631	24400	13.3689
RICC	RICC	Polypodiales	Cystopteridaceae	Cystopteris reevesiana	NA	1KP 2019	2	1	2.07949	1.09602	3.06295	0.983465	-5129.68	811.19	Green	1961	1258	22974	10.9515
HNDZ	HNDZ	Polypodiales	Cystopteridaceae	Cystopteris utahensis	NA	1KP 2019	2	1	1.83641	0.761766	2.91106	1.07465	-7848.86	3845.49	Cyan	3078	1897	31197	12.1614
621	DANO	Marattiales	Marattiaceae	Danaea nodosa	SRR6920621	Qi et al. 2018	2	1	1.12246	0.489116	1.7558	0.633342	-8102.47	713.685	Blue	2391	1632	22740	14.3536
OQWW	OQWW	Polypodiales	Davalliaceae	Davallia fejeensis	NA	1KP 2019	2*	0	NA	NA	NA	NA	NA	13199.3	Purple	NA	NA	39285	NA
691	DAGR	Polypodiales	Davalliaceae	Davallia griffithiana	SRR6920691	Qi et al. 2018	2	1	2.24728	1.29856	3.19599	0.948714	-8411.72	433.654	Pink	3119	2029	26171	15.5057
2-687	DARE	Polypodiales	Davalliaceae	Davallia repens	SRR2103687	Shen et al. 2018	2	1	2.29313	1.33586	3.2504	0.957268	-5903	836.52	Red	2003	1242	23232	10.6921
MTGC	MTGC	Polypodiales	Dennstaedtiaceae	Dennstaedtia davallioides	NA	1KP 2019	2	1	1.62196	0.70262	2.54131	0.919343	-4318.32	190.433	Orange	1611	1078	18761	11.4919	Peak is not unambiguous
2-690	DEHR	Polypodiales	Dennstaedtiaceae	Dennstaedtia hirsuta	SRR2103690	Shen et al. 2018	3*	1	1.80097	1.03088	2.57106	0.770088	-9018.77	1157.65	Yellow	2909	2083	28433	14.652
706	DEHI	Polypodiales	Dennstaedtiaceae	Dennstaedtia hirsuta	SRR6920706	Qi et al. 2018	2	1	1.64255	0.710688	2.5744	0.931858	-7824.51	387.237	Green	2785	1932	23762	16.2613
2-691	DESC	Polypodiales	Dennstaedtiaceae	Dennstaedtia scabra	SRR2103691	Shen et al. 2018	2	1	1.70083	0.714292	2.68737	0.986537	-8439.89	379.539	Cyan	3171	2026	28857	14.0417	Peak is not unambiguous
612	DELA	Polypodiales	Athyriaceae	Deparia lancea	SRR6920612	Qi et al. 2018	2	1	2.03158	1.03896	3.0242	0.992617	-9841.29	1448	Blue	3699	2332	28093	16.602	Peak is not unambiguous
FCHS	FCHS	Polypodiales	Athyriaceae	Deparia lobato-crenata	NA	1KP 2019	2	1	1.97494	0.991956	2.95792	0.982984	-4382.34	282.4	Purple	1693	1051	20137	10.4385
614	DEOK	Polypodiales	Athyriaceae	Deparia okuboana	SRR6920614	Qi et al. 2018	2	1	2.10725	1.12248	3.09201	0.984763	-7646.76	761.957	Pink	2958	1898	28734	13.2108	Peak is not unambiguous
611	DEPE	Polypodiales	Athyriaceae	Deparia petersenii	SRR6920611	Qi et al. 2018	2	1	2.04298	1.04962	3.03634	0.993361	-8085.35	870.481	Red	3091	1943	23952	16.2241
2-698	DIAT	Cyatheales	Dicksoniaceae	Dicksonia antarctica	SRR2103698	Shen et al. 2018	3	2	0.251129	0.122414	0.379844	0.128715	-8364.15	5708.16	Orange	1908	1277	29265	8.72715
									1.10463	0.657193	1.55206	0.447434				1628	1193	29265	8.15308
681	DIAN	Cyatheales	Dicksoniaceae	Dicksonia antarctica	SRR6920681	Qi et al. 2018	3	2	0.242382	0.121758	0.363006	0.120624	-10107.8	7303.75	Yellow	2355	1561	33534	9.30995
									1.2264	0.695711	1.75708	0.530685				2228	1567	33534	9.34574	Peak is not unambiguous
2-707	DIPT	Gleicheniales	Gleicheniaceae	Dicranopteris pedata	SRR2103707	Shen et al. 2018	2	1	0.771653	0.343063	1.20024	0.42859	-7114.4	994.161	Green	1628	1096	25153	8.71467
644	DIPE	Gleicheniales	Gleicheniaceae	Dicranopteris pedata	SRR6920644	Qi et al. 2018	2	1	0.824363	0.396848	1.25188	0.427515	-7987.19	1165.51	Cyan	1942	1352	23277	11.6166
662	DITR	Polypodiales	Didymochlaenaceae	Didymochlaena truncatula	SRR6920662	Qi et al. 2018	2	1	2.12845	1.15126	3.10565	0.977197	-7641.6	870.221	Blue	2956	1922	26405	14.5578	Peak is not unambiguous
710	DICA	Polypodiales	Diplaziopsidaceae	Diplaziopsis cavaleriana	SRR6920710	Qi et al. 2018	2	1	1.52835	0.618335	2.43836	0.910012	-8225.58	363.199	Purple	2740	1816	25838	14.0568
711	DIJA	Polypodiales	Diplaziopsidaceae	Diplaziopsis javanica	SRR6920711	Qi et al. 2018	2	1	2.02689	1.04373	3.01004	0.983156	-9615.37	1994.15	Pink	3664	2339	28312	16.523	Peak is not unambiguous
657	DICH	Polypodiales	Athyriaceae	Diplazium chinense	SRR6920657	Qi et al. 2018	2	1	1.4759	0.604552	2.34724	0.871344	-6994.52	321.306	Red	2317	1534	21109	14.5341
658	DIES	Polypodiales	Athyriaceae	Diplazium esculentum	SRR6920658	Qi et al. 2018	2*	0	NA	NA	NA	NA	NA	467.088	Orange	NA	NA	23712	NA
2-681	DIVI	Polypodiales	Athyriaceae	Diplazium viridescens	SRR2103681	Shen et al. 2018	2*	0	NA	NA	NA	NA	NA	960.089	Yellow	NA	NA	26834	NA
UFJN	UFJN	Polypodiales	Athyriaceae	Diplazium wichurae	NA	1KP 2019	2	1	2.06792	1.06338	3.07247	1.00454	-10211.9	2007.85	Green	3855	2472	26323	18.7821
642	DIGL	Gleicheniales	Gleicheniaceae	Diplopterygium glucum	SRR6920642	Qi et al. 2018	2	1	0.648646	0.275337	1.02195	0.373309	-8974.41	1978.88	Cyan	2214	1420	27503	10.3261
641	DILA	Gleicheniales	Gleicheniaceae	Diplopterygium laevissimum	SRR6920641	Qi et al. 2018	3	2	0.674111	0.315375	1.03285	0.358736	-7407.81	1306.87	Blue	1430	971	21854	8.88625
									2.17463	1.47625	2.873	0.698376				1880	1394	21854	12.7574
637	DICO	Gleicheniales	Dipteridaceae	Dipteris conjugata	SRR6920637	Qi et al. 2018	2	1	0.709739	0.281918	1.13756	0.427821	-8161.05	1002.29	Purple	1548	1042	24158	8.62654
640	DILO	Gleicheniales	Dipteridaceae	Dipteris lobbiana	SRR6920640	Qi et al. 2018	3	2	0.148249	0.0548205	0.241678	0.0934289	-8845.07	5884.02	Pink	1486	938	45269	4.14412
									0.739047	0.404375	1.07372	0.334672				1414	1086	45269	4.79799
660	DRDE	Polypodiales	Dryopteridaceae	Dryopteris decipiens	SRR6920660	Qi et al. 2018	2	1	2.04751	1.05539	3.03962	0.992116	-9579.88	1897.03	Red	3489	2165	23430	18.4806
2-701	DRPS	Polypodiales	Dryopteridaceae	Dryopteris pseudocaenopteris	SRR2103701	Shen et al. 2018	3*	1	1.73441	0.976713	2.49211	0.757696	-6795.52	1095.52	Orange	2156	1482	23869	12.4178
2-705	ELMC	Polypodiales	Dryopteridaceae	Elaphoglossum mcclurei	SRR2103705	Shen et al. 2018	2*	0	NA	NA	NA	NA	NA	3140.48	Yellow	NA	NA	27174	NA
651	ELYO	Polypodiales	Dryopteridaceae	Elaphoglossum yoshinagae	SRR6920651	Qi et al. 2018	2*	0	NA	NA	NA	NA	NA	2361.72	Green	NA	NA	30855	NA
624	EQAR	Equisetales	Equisetaceae	Equisetum arvense	SRR6920624	Qi et al. 2018	2	1	0.783972	0.337425	1.23052	0.446547	-8162.63	823.84	Cyan	1769	1220	23279	10.4815
2-706	EQDI	Equisetales	Equisetaceae	Equisetum diffusum	SRR2103706	Shen et al. 2018	2	1	0.729876	0.291435	1.16832	0.438441	-8608.77	1211.47	Blue	2085	1388	25025	11.0929
CAPN	CAPN	Equisetales	Equisetaceae	Equisetum diffusum	NA	1KP 2019	2	1	0.674625	0.234755	1.1145	0.43987	-6107.82	668.318	Blue	1256	816	15586	10.4709
JVSZ	JVSZ	Equisetales	Equisetaceae	Equisetum hyemale	NA	1KP 2019	2	1	0.736772	0.29704	1.1765	0.439732	-10656.8	1151.34	Purple	2340	1584	24654	12.8498
DCDT	DCDT	Polypodiales	Pteridaceae	Gaga arizonica	NA	1KP 2019	2	1	2.27142	1.32367	3.21917	0.947753	-5733.55	941.103	Pink	2178	1375	26222	10.4874
671	GONI	Polypodiales	Polypodiaceae	Goniophlebium niponicum	SRR6920671	Qi et al. 2018	2	1	2.21316	1.19494	3.23138	1.01822	-8545	1169.31	Red	3037	1928	23574	16.357
2-725	GONP	Polypodiales	Polypodiaceae	Goniophlebium niponicum	SRR2103725	Shen et al. 2018	2	1	2.31342	1.38441	3.24243	0.929015	-8535.08	1095.73	Orange	3151	2016	25025	16.1119
2-726	GRDO	Polypodiales	Polypodiaceae	Grammitis dorsipila	SRR2103726	Shen et al. 2018	2*	0	NA	NA	NA	NA	NA	1614.48	Yellow	NA	NA	42360	NA
HEGQ	HEGQ	Polypodiales	Cystopteridaceae	Gymnocarpium dryopteris	NA	1KP 2019	2	1	2.02047	1.00285	3.03809	1.01762	-6525.74	1240.92	Green	2437	1539	24847	12.3878
630	GYOY	Polypodiales	Cystopteridaceae	Gymnocarpium oyamense	SRR6920630	Qi et al. 2018	2*	0	NA	NA	NA	NA	NA	800.268	Cyan	NA	NA	28039	NA
2-740	HAAM	Polypodiales	Pteridaceae	Haplopteris amboinensis	SRR2103740	Shen et al. 2018	2*	2	0.475503	0.235398	0.715608	0.240105	-6861.7	2800.94	Blue	1546	1075	24334	8.83537
									2.40215	1.50332	3.30097	0.898828				1861	1190	24334	9.78055
718	HAHE	Polypodiales	Pteridaceae	Haplopteris heterophylla	SRR6920718	Qi et al. 2018	2*	2	0.515454	0.226606	0.804302	0.288848	-8115.11	2034.2	Purple	1521	1026	23096	8.88466
									2.4094	1.52156	3.29724	0.887838				2287	1499	23096	12.9806
2-738	HEAR	Polypodiales	Pteridaceae	Hemionitis arifolia	SRR2103738	Shen et al. 2018	2	1	2.28422	1.32826	3.24017	0.955953	-5655.19	901.215	Pink	2242	1456	23677	12.2989
2-697	HIIC	Polypodiales	Dennstaedtiaceae	Histiopteris incisa	SRR2103697	Shen et al. 2018	3*	1	1.85679	1.06777	2.64581	0.789016	-7920.68	1016.5	Red	2797	1909	25999	14.6852
709	HIIN	Polypodiales	Dennstaedtiaceae	Histiopteris incisa	SRR6920709	Qi et al. 2018	2	1	2.08765	1.1232	3.05209	0.964446	-5451.22	789.456	Orange	2064	1337	21957	12.1783	Peak is not unambiguous
OCZL	OCZL	Polypodiales	Diplaziopsidaceae	Homalosorus pycnocarpos	NA	1KP 2019	2	1	2.08844	1.11413	3.06275	0.974306	-5821.86	856.446	Yellow	2264	1418	21405	13.2492
712	HYXQ	Polypodiales	Aspleniaceae	Hymenasplenium sp. XQ-2018	SRR6920712	Qi et al. 2018	2	1	2.11585	1.10069	3.13101	1.01516	-8485.04	1417.87	Green	3082	1887	25150	15.006	Peak is not unambiguous
702	HYHO	Hymenophyllales	Hymenophyllaceae	Hymenophyllum holochilum	SRR6920702	Qi et al. 2018	2	1	0.669666	0.236023	1.10331	0.433643	-7090.34	1006.38	Cyan	1322	827	39018	4.23907
695	HYME	Hymenophyllales	Hymenophyllaceae	Hymenophyllum sp. XQ-2018	SRR6920695	Qi et al. 2018	2	1	0.697396	0.238832	1.15596	0.458564	-9666.23	676.878	Blue	1636	1166	32149	7.25372
2-709	HYCT	Hymenophyllales	Hymenophyllaceae	Hypodematium crenatum	SRR2103709	Shen et al. 2018	2	1	2.20153	1.24667	3.1564	0.954867	-7352.71	536.917	Purple	3015	1945	24328	15.9898
655	HYCR	Polypodiales	Hypodematiaceae	Hypodematium crenatum	SRR6920655	Qi et al. 2018	2	1	2.11189	1.12304	3.10073	0.988843	-7855.81	758.424	Pink	3124	2039	26516	15.3794
2-695	HYPT	Polypodiales	Hypodematiaceae	Hypolepis punctata	SRR2103695	Shen et al. 2018	2	1	2.0588	1.04718	3.07043	1.01163	-7473.09	786.915	Red	2833	1783	23771	15.0015	Peak is not unambiguous
708	HYPU	Polypodiales	Dennstaedtiaceae	Hypolepis punctata	SRR6920708	Qi et al. 2018	2	1	2.01908	1.03171	3.00646	0.987376	-7377.68	1163.31	Orange	2886	1848	26573	13.9089	Peak is not unambiguous
665	LEAL	Polypodiales	Dennstaedtiaceae	Lepisorus albertii	SRR6920665	Qi et al. 2018	2*	0	NA	NA	NA	NA	NA	1374.94	Yellow	NA	NA	29084	NA
3-205	LEAS	Polypodiales	Polypodiaceae	Lepisorus astrolepis	SRR6369205	Qi et al. 2018	2	1	2.26261	1.3103	3.21493	0.952315	-6968.37	1260.16	Green	2339	1516	24976	12.1397	Peak is not unambiguous
3-206	LECA	Polypodiales	Polypodiaceae	Leptochilus cantoniensis	SRR6369206	Qi et al. 2018	2	1	2.21616	1.2574	3.17492	0.95876	-9476.81	947.094	Cyan	3667	2400	23586	20.3511
667	LEEL	Polypodiales	Polypodiaceae	Leptochilus ellipticus	SRR6920667	Qi et al. 2018	2	1	1.47027	0.574578	2.36597	0.895697	-6862.98	400.078	Blue	2071	1368	25581	10.6954
656	LEIM	Polypodiales	Polypodiaceae	Leucostegia immersa	SRR6920656	Qi et al. 2018	2	1	2.15667	1.18745	3.1259	0.969222	-6657.82	660.965	Purple	2557	1648	24154	13.6458
WGTU	WGTU	Polypodiales	Hypodematiaceae	Leucostegia immersa	NA	1KP 2019	2	1	2.15561	1.17054	3.14067	0.985063	-8589.65	1112.84	Pink	3306	2124	23085	18.4016
724	LIHE	Polypodiales	Lindsaeaceae	Lindsaea heterophylla	SRR6920724	Qi et al. 2018	2*	2	0.720338	0.295252	1.14542	0.425086	-8493.72	1202.68	Red	1734	1132	26902	8.41573
									2.55621	1.76597	3.34646	0.790241				2155	1412	26902	10.4974
NOKI	NOKI	Polypodiales	Lindsaeaceae	Lindsaea linearis	NA	1KP 2019	2*	2	0.602108	0.190569	1.01365	0.411539	-9497.57	1532.5	Orange	1926	1186	29627	8.00621
									2.42554	1.5788	3.27228	0.84674				2427	1690	29627	11.4085
YIXP	YIXP	Polypodiales	Lindsaeaceae	Lindsaea microphylla	NA	1KP 2019	2*	2	0.70035	0.236261	1.16444	0.464089	-8408.12	812.152	Yellow	1374	868	21491	8.0778
									2.54884	1.75507	3.34262	0.793773				2371	1563	21491	14.5456
2-704	LOMA	Polypodiales	Dryopteridaceae	Lomagramma matthewii	SRR2103704	Shen et al. 2018	2	1	2.21848	1.25781	3.17914	0.960661	-6853.15	923.801	Green	2640	1661	23440	14.1724
652	LOSU	Polypodiales	Dryopteridaceae	Lomagramma sumatrana	SRR6920652	Qi et al. 2018	2*	0	NA	NA	NA	NA	NA	686.529	Cyan	NA	NA	24301	NA
647	LOBO	Polypodiales	Lomariopsidaceae	Lomariopsis boninensis	SRR6920647	Qi et al. 2018	2*	0	NA	NA	NA	NA	NA	3441.17	Blue	NA	NA	28504	NA
2-712	LOSP	Polypodiales	Lomariopsidaceae	Lomariopsis specatbilis	SRR2103712	Shen et al. 2018	2*	0	NA	NA	NA	NA	NA	4757.47	Purple	NA	NA	26344	NA
VVRN	VVRN	Polypodiales	Lonchitidaceae	Lonchitis hirsuta	NA	1KP 2019	3	2	0.353514	0.113753	0.593275	0.239761	-10047.5	2145.87	Pink	1221	765	30292	5.05084
									1.92079	1.13796	2.70363	0.782836				2168	1544	30292	10.1941
686	LOBI	Polypodiales	Polypodiaceae	Loxogramme biformis	SRR6920686	Qi et al. 2018	2	1	2.34084	1.4223	3.25939	0.918548	-6683.08	786.163	Red	2476	1621	23676	13.6932
2-729	LOCH	Polypodiales	Polypodiaceae	Loxogramme chinensis	SRR2103729	Shen et al. 2018	2	1	2.12463	1.10585	3.14341	1.01878	-6519.63	1651.58	Orange	2286	1423	28044	10.1483	Peak not unambiguous
2-713	LYFL	Schizaeales	Lygodiaceae	Lygodium flexuosum	SRR2103713	Shen et al. 2018	2*	0	NA	NA	NA	NA	NA	1483.05	Yellow	NA	NA	24208	NA
701	LYJA	Schizaeales	Lygodiaceae	Lygodium japonicum	SRR6920701	Qi et al. 2018	2	1	2.13388	1.14943	3.11832	0.984444	-7570.03	822.121	Green	2984	1893	20816	18.1879
PBUU	PBUU	Schizaeales	Lygodiaceae	Lygodium japonicum	NA	1KP 2019	2	1	2.19089	1.19621	3.18558	0.994686	-4125.39	1524.77	Cyan	1493	951	20862	9.11705
2-715	MAQF	Salviniales	Marsileaceae	Marsilea quadrifolia	SRR2103715	Shen et al. 2018	2*	0	NA	NA	NA	NA	NA	1756.13	Blue	NA	NA	24507	NA
698	MAQU	Salviniales	Marsileaceae	Marsilea quadrifolia	SRR6920698	Qi et al. 2018	2*	0	NA	NA	NA	NA	NA	1531.65	Purple	NA	NA	25002	NA
2-718	MAST	Polypodiales	Onocleaceae	Matteuccia struthiopteris	SRR2103718	Shen et al. 2018	2	1	2.11856	1.16626	3.07086	0.952301	-8332.28	768.218	Pink	3249	2093	24309	17.22
2-692	MIHO	Polypodiales	Polypodiaceae	Microlepia hookeriana	SRR2103692	Shen et al. 2018	2*	0	NA	NA	NA	NA	NA	2513.91	Red	NA	NA	28530	NA
705	MIMA	Polypodiales	Polypodiaceae	Microlepia marginata	SRR6920705	Qi et al. 2018	2	1	1.51819	0.604384	2.43199	0.913802	-10603.2	457.048	Orange	3753	2390	28740	16.6319
2-693	MIPL	Polypodiales	Polypodiaceae	Microlepia platyphylla	SRR2103693	Shen et al. 2018	2*	0	NA	NA	NA	NA	NA	877.637	Yellow	NA	NA	26436	NA
2-694	MISP	Polypodiales	Polypodiaceae	Microlepia speluncae	SRR2103694	Shen et al. 2018	2*	0	NA	NA	NA	NA	NA	1478.86	Green	NA	NA	28472	NA
668	MISC	Polypodiales	Polypodiaceae	Microsorum scolopendria	SRR6920668	Qi et al. 2018	2	1	1.98969	0.955491	3.02389	1.0342	-9880.57	1851.12	Cyan	3572	2163	30456	14.2041	Peak is not unambiguous
714	MOFL	Polypodiales	Dennstaedtiaceae	Monachosorum flagellare	SRR6920714	Qi et al. 2018	3*	1	1.72871	0.947623	2.50979	0.781084	-5674.64	1451.39	Blue	1942	1334	24901	10.7144
2-689	MOHE	Polypodiales	Dennstaedtiaceae	Monachosorum henryi	SRR2103689	Shen et al. 2018	2*	0	NA	NA	NA	NA	NA	2060.49	Purple	NA	NA	27055	NA
2-688	MOMA	Polypodiales	Dennstaedtiaceae	Monachosorum maximowiczii	SRR2103688	Shen et al. 2018	2*	0	NA	NA	NA	NA	NA	416.949	Pink	NA	NA	29426	NA
GSXD	GSXD	Polypodiales	Pteridaceae	Myriopteris rufa	NA	1KP 2019	2	1	2.21665	1.22815	3.20515	0.988503	-6111	1187.88	Red	2310	1498	24335	12.3115
648	NEBI	Polypodiales	Nephrolepidaceae	Nephrolepis biserrata	SRR6920648	Qi et al. 2018	2	1	2.22262	1.25965	3.18559	0.962967	-6616.2	752.034	Orange	2680	1714	24245	14.139
2-716	NECO	Polypodiales	Nephrolepidaceae	Nephrolepis cordifolia	SRR2103716	Shen et al. 2018	2	1	2.23492	1.29034	3.1795	0.944579	-6635.07	596.415	Yellow	2630	1675	22183	15.1017
YCKE	YCKE	Polypodiales	Pteridaceae	Notholaena montieliae	NA	1KP 2019	2	1	2.16498	1.16545	3.16451	0.999527	-5327.11	788.027	Green	1980	1250	24675	10.1317
715	ODCH	Polypodiales	Lindsaeaceae	Odontosoria chinensis	SRR6920715	Qi et al. 2018	2	1	0.603334	0.213503	0.993165	0.389831	-11107.2	1649.25	Cyan	2236	1460	33240	8.7846
2-717	OLHA	Polypodiales	Oleandraceae	Oleandra hainanensis	SRR2103717	Shen et al. 2018	2	1	1.76028	0.813452	2.70711	0.946831	-7256.1	328.89	Blue	2676	1756	19843	17.6989
692	OLMU	Polypodiales	Oleandraceae	Oleandra musifolia	SRR6920692	Qi et al. 2018	2	1	2.19609	1.25579	3.13638	0.940295	-8128.55	1077.14	Purple	3092	2014	24071	16.7338
689	OLSP	Polypodiales	Oleandraceae	Oleandra sp. XQ-2018	SRR6920689	Qi et al. 2018	2*	0	NA	NA	NA	NA	NA	932.609	Pink	NA	NA	26128	NA
610	ONSE	Polypodiales	Onocleaceae	Onoclea sensibilis	SRR6920610	Qi et al. 2018	3*	1	1.85732	1.02575	2.68889	0.831573	-9299.89	1388.45	Red	3087	2060	26201	15.7246
HTFH	HTFH	Polypodiales	Onocleaceae	Onoclea sensibilis	NA	1KP 2019	3*	1	1.85574	1.05952	2.65196	0.796221	-3888.95	684.549	Orange	1570	1257	13982	17.9803
721	ONJA	Polypodiales	Pteridaceae	Onychium japonicum	SRR6920721	Qi et al. 2018	2	1	2.2057	1.21494	3.19646	0.990761	-7330.41	1132.62	Yellow	2776	1744	25953	13.4397	Peak is not unambiguous
619	OPPE	Ophioglossales	Ophioglossaceae	Ophioderma pendula	SRR6920619	Qi et al. 2018	2	1	0.387023	0.164418	0.609628	0.222605	-5225.37	1439.23	Green	981	664	19636	6.76309
622	OPTH	Ophioglossales	Ophioglossaceae	Ophioglossum thermale	SRR6920622	Qi et al. 2018	2	1	0.894657	0.453681	1.33563	0.440976	-6481.53	3806.49	Cyan	1263	897	25484	7.03971
2-720	OPVU	Ophioglossales	Ophioglossaceae	Ophioglossum vulgatum	SRR2103720	Shen et al. 2018	2*	0	NA	NA	NA	NA	NA	2254.38	Blue	NA	NA	25294	NA
688	OCRO	Polypodiales	Polypodiaceae	Oreogrammitis congener	SRR6920688	Qi et al. 2018	2*	0	NA	NA	NA	NA	NA	795.986	Purple	NA	NA	35449	NA
725	OSOD	Polypodiales	Lindsaeaceae	Osmolindsaea odorata	SRR6920725	Qi et al. 2018	2	1	0.427758	0.144398	0.711118	0.28336	-10651.6	2183.04	Pink	1764	1166	32545	7.16546
2-710	OSOR	Polypodiales	Lindsaeaceae	Osmolindsaea odorata	SRR2103710	Shen et al. 2018	2	1	0.425829	0.14561	0.706048	0.280219	-10175.6	3121.75	Red	2269	1481	33799	8.76357
2-721	OSJA	Osmundales	Osmundaceae	Osmunda japonica	SRR2103721	Shen et al. 2018	3*	1	0.940986	0.525444	1.35653	0.415542	-8061.23	1813.72	Orange	1614	1178	22336	10.548
VIBO	VIBO	Osmundales	Osmundaceae	Osmunda javanica	NA	1KP 2019	3*	1	0.969304	0.520309	1.4183	0.448995	-6511.16	1696.92	Yellow	1357	985	21090	9.34092
UOMY	UOMY	Osmundales	Osmundaceae	Osmunda sp.	NA	1KP 2019	3*	1	1.01297	0.562676	1.46326	0.450291	-7207.23	1901.99	Green	1508	1061	22539	9.41479
633	PHDP	Polypodiales	Polypodiaceae	Phegopteris decursive-pinnata	SRR6920633	Qi et al. 2018	2*	0	NA	NA	NA	NA	NA	267.246	Cyan	NA	NA	34384	NA
ZQYU	ZQYU	Polypodiales	Polypodiaceae	Phlebodium pseudoaureum	NA	1KP 2019	2*	0	NA	NA	NA	NA	NA	9703.55	Blue	NA	NA	30519	NA
ORJE	ORJE	Polypodiales	Polypodiaceae	Phymatosorus grossus	NA	1KP 2019	2	1	1.95067	0.869043	3.03229	1.08163	-6582.71	3810.31	Purple	2488	1466	23698	12.3724	Peak is not unambiguous
KIIX	KIIX	Salviniales	Marsileaceae	Pilularia globulifera	NA	1KP 2019	2*	0	NA	NA	NA	NA	NA	1989.66	Pink	NA	NA	24353	NA
UJTT	UJTT	Polypodiales	Pteridaceae	Pityrogramma trifoliata	NA	1KP 2019	2*	0	NA	NA	NA	NA	NA	12097.1	Red	NA	NA	32279	NA
2-722	PLJA	Cyatheales	Plagiogyriaceae	Plagiogyria japonica	SRR2103722	Shen et al. 2018	2*	2	0.206736	0.093474	0.319998	0.113262	-8344.22	4322.35	Orange	1584	1003	33469	5.99361
									1.8312	0.82477	2.83763	1.00643				2934	1942	33469	11.6048
UWOD	UWOD	Cyatheales	Plagiogyriaceae	Plagiogyria japonica	NA	1KP 2019	2*	0	NA	NA	NA	NA	NA	7703.89	Yellow	NA	NA	34757	NA
676	PLST	Cyatheales	Plagiogyriaceae	Plagiogyria stenoptera	SRR6920676	Qi et al. 2018	2*	2	0.202564	0.085168	0.31996	0.117396	-11249.9	3698.73	Green	1439	928	45276	4.0993
									1.99998	0.989507	3.01046	1.01048				3833	2483	45276	10.9683	Peak is not unambiguous
2-728	PLBI	Polypodiales	Polypodiaceae	Platycerium bifurcatum	SRR2103728	Shen et al. 2018	2	1	2.21893	1.23961	3.19824	0.979318	-4019.59	426.906	Cyan	1540	967	17527	11.0344
672	PLEL	Polypodiales	Polypodiaceae	Platycerium elephantotis	SRR6920672	Qi et al. 2018	2	1	2.35124	1.44222	3.26026	0.909021	-7326.09	835.754	Blue	2694	1714	24518	13.9816
617	PLBA	Osmundales	Osmundaceae	Plenasium benksiifolium	SRR6920617	Qi et al. 2018	2	1	0.8907	0.314791	1.46661	0.575909	-8333.35	883.271	Purple	2071	1295	22784	11.3676
646	PLWI	Polypodiales	Dryopteridaceae	Pleocnemia winitii	SRR6920646	Qi et al. 2018	2	1	2.21248	1.24699	3.17796	0.965483	-8058.7	842.002	Pink	3002	1919	26471	14.4989
UJWU	UJWU	Polypodiales	Polypodiaceae	Pleopeltis polypodioides	NA	1KP 2019	2	1	2.19064	1.18714	3.19414	1.0035	-4498.74	1099.46	Red	1624	1022	18137	11.2698
2-723	PLMA	Polypodiales	Polypodiaceae	Pleurosoriopsis makinoi	SRR2103723	Shen et al. 2018	2	1	2.31328	1.38078	3.24578	0.9325	-5569.74	550.793	Orange	2045	1302	24495	10.6307
YLJA	YLJA	Polypodiales	Polypodiaceae	Polypodium amorphum	NA	1KP 2019	2	1	2.10576	1.12299	3.08853	0.982773	-8117.52	1257.12	Yellow	2910	1917	25084	15.2846
CJNT	CJNT	Polypodiales	Polypodiaceae	Polypodium glycyrrhiza	NA	1KP 2019	2	1	2.18461	1.19171	3.17751	0.992904	-7691.94	1699.3	Green	2838	1826	24318	15.0177
GYFU	GYFU	Polypodiales	Polypodiaceae	Polypodium hesperium	NA	1KP 2019	2*	0	NA	NA	NA	NA	NA	5358.27	Cyan	NA	NA	30184	NA
IXLH	IXLH	Polypodiales	Polypodiaceae	Polypodium hesperium	NA	1KP 2019	2*	0	NA	NA	NA	NA	NA	3136.02	Blue	NA	NA	30564	NA
685	POVI	Polypodiales	Polypodiaceae	Polypodium virginianum	SRR6920685	Qi et al. 2018	2*	0	NA	NA	NA	NA	NA	1121.05	Purple	NA	NA	24219	NA
FQGQ	FQGQ	Polypodiales	Dryopteridaceae	Polystichum acrostichoides	NA	1KP 2019	2	1	2.07644	1.07218	3.08071	1.00427	-6861.72	842.805	Pink	2637	1676	26047	12.869
645	POTR	Polypodiales	Dryopteridaceae	Polystichum tripteron	SRR6920645	Qi et al. 2018	2	1	2.14485	1.18173	3.10798	0.963123	-7694.07	694.802	Red	3000	1924	27370	14.0592
2-747	PRSI	Polypodiales	Thelypteridaceae	Pronephrium simplex	SRR2103747	Shen et al. 2018	2	1	1.63035	0.717564	2.54315	0.912791	-5342.64	310.88	Orange	1882	1260	28745	8.76674	Peak is not unambiguous
687	PROB	Polypodiales	Polypodiaceae	Prosaptia obliquata	SRR6920687	Qi et al. 2018	2*	0	NA	NA	NA	NA	NA	1094.53	Yellow	NA	NA	27517	NA
2-730	PSND	Psilotales	Psilotaceae	Psilotum nudum	SRR2103730	Shen et al. 2018	3	2	0.341686	0.143479	0.539893	0.198207	-8515.93	2882.03	Green	1542	1036	23655	8.75925
									1.20037	0.683146	1.7176	0.517229				1756	1150	23655	9.7231
623	PSNU	Psilotales	Psilotaceae	Psilotum nudum	SRR6920623	Qi et al. 2018	3	2	0.25584	0.058903	0.452777	0.196937	-8140.5	2584.55	Cyan	1189	680	21857	6.22226
									1.11097	0.607231	1.6147	0.503737				1805	1421	21857	13.0027
QVMR	QVMR	Psilotales	Psilotaceae	Psilotum nudum	NA	1KP 2019	5*	2	0.376602	0.203945	0.549259	0.172657	-3949.93	1914.18	Blue	713	544	17586	6.18674
									1.06355	0.659985	1.46712	0.403566				893	861	17586	9.79188
2-696	PTAQ	Polypodiales	Dennstaedtiaceae	Pteridium aquilinum subsp. latiusculum	SRR2103696	Shen et al. 2018	2	1	1.4695	0.597931	2.34107	0.87157	-9330.99	417.99	Purple	3021	1899	23593	16.098
707	PTRE	Polypodiales	Dennstaedtiaceae	Pteridium revolutum	SRR6920707	Qi et al. 2018	2	1	2.07686	1.09742	3.0563	0.97944	-5578.47	450.249	Pink	2186	1392	21023	13.2426
649	PTCN	Polypodiales	Tectariaceae	Pteridrys cnemidaria	SRR6920649	Qi et al. 2018	2	1	2.13322	1.13341	3.13303	0.999808	-9009.98	930.751	Red	3380	2119	24452	17.3319
FLTD	FLTD	Polypodiales	Pteridaceae	Pteris ensiformis	NA	1KP 2019	2	1	2.08827	1.03823	3.13831	1.05004	-4808.31	1764.18	Orange	1764	1100	22490	9.78213	Peak is not unambiguous
720	PTFA	Polypodiales	Pteridaceae	Pteris fauriei	SRR6920720	Qi et al. 2018	2*	0	NA	NA	NA	NA	NA	6	Yellow	NA	NA	28580	NA
2-731	PTVI	Polypodiales	Pteridaceae	Pteris vittata	SRR2103731	Shen et al. 2018	2*	0	NA	NA	NA	NA	NA	2472.38	Green	NA	NA	27520	NA
POPJ	POPJ	Polypodiales	Pteridaceae	Pteris vittata	NA	1KP 2019	2*	0	NA	NA	NA	NA	NA	1895.11	Cyan	NA	NA	27115	NA
616	PTPE	Marattiales	Marattiaceae	Ptisana pellucida	SRR6920616	Qi et al. 2018	2	1	0.783637	0.349655	1.21762	0.433982	-8656.17	1552.9	Blue	2469	1728	26581	13.0018
669	PSYU	Polypodiales	Polypodiaceae	Pyrrosia subfurfuracea	SRR6920669	Qi et al. 2018	2	1	0.25915	0.114761	0.403539	0.144389	-8844.64	11329.3	Purple	3474	2333	41290	11.3006
634	RHSP	Polypodiales	Rhachidosoraceae	Rhachidosorous sp. (XQ-2018)	SRR6920634	Qi et al. 2018	2	1	2.06636	1.07241	3.0603	0.993946	-8111.47	851.853	Pink	3179	2017	27054	14.9109
2-741	RHME	Polypodiales	Rhachidosoraceae	Rhachidosorus mesosorus	SRR2103741	Shen et al. 2018	2	1	1.4315	0.549029	2.31397	0.882472	-9568.25	572.003	Red	3416	2039	26426	15.4318
631	RHPU	Polypodiales	Rhachidosoraceae	Rhachidosorus pulcher	SRR6920631	Qi et al. 2018	2	1	2.10773	1.12874	3.08672	0.978991	-7984.55	597.802	Orange	3127	1987	26223	15.1546
2-742	SANT	Salviniales	Marsileaceae	Salvinia natans	SRR2103742	Shen et al. 2018	2*	0	NA	NA	NA	NA	NA	1955.27	Yellow	NA	NA	24481	NA
697	SANA	Salviniales	Marsileaceae	Salvinia natans	SRR6920697	Qi et al. 2018	2*	0	NA	NA	NA	NA	NA	1955.27	Green	NA	NA	31068	NA
EEAQ	EEAQ	Ophioglossales	Ophioglossaceae	Sceptridium dissectum	NA	1KP 2019	3	2	0.246341	0.095911	0.396771	0.15043	-7204.03	5216.16	Cyan	1823	1158	26593	8.70906
									1.15327	0.653323	1.65322	0.499949				1458	1073	26593	8.06979
2-719	SCJA	Ophioglossales	Ophioglossaceae	Sceptridium japonicum	SRR2103719	Shen et al. 2018	3	2	0.272213	0.113164	0.431262	0.159049	-7829.52	4188	Blue	1668	1034	27276	7.58176
									1.22206	0.705423	1.7387	0.516639				1653	1222	27276	8.96026
2-744	SCDI	Schizaeales	Schizaeceae	Schizaea dichotoma	SRR2103744	Shen et al. 2018	2	1	0.499099	0.219544	0.778654	0.279555	-9494.38	2541.88	Purple	2028	1335	27867	9.58123
673	SEFE	Polypodiales	Polypodiaceae	Selliguea feei	SRR6920673	Qi et al. 2018	2	1	2.32436	1.40222	3.2465	0.92214	-8168.68	1126.14	Pink	3043	1929	34620	11.1438
2-682	STPL	Polypodiales	Blechnaceae	Stenochlaena palustris	SRR2103682	Shen et al. 2018	3	2	0.335652	0.178319	0.492985	0.157333	-8838.57	6250.5	Red	2272	1574	29205	10.779
									1.96466	1.19065	2.73866	0.774006				2397	1642	29205	11.2446
613	STPA	Polypodiales	Blechnaceae	Stenochlaena palustris	SRR6920613	Qi et al. 2018	3	2	0.326528	0.161399	0.491657	0.165129	-8754.31	5770.65	Orange	2206	1505	30606	9.83467
									1.91985	1.12256	2.71713	0.797285				2366	1631	30606	10.658
605	STFO	Polypodiales	Thelypteridaceae	Stenogramma wilfordii	SRR6920605	Qi et al. 2018	2*	0	NA	NA	NA	NA	NA	2576.14	Yellow	NA	NA	32486	NA
643	STTR	Gleicheniales	Gleicheniaceae	Sticherus truncatus	SRR6920643	Qi et al. 2018	2	1	0.735601	0.299014	1.17219	0.436587	-6533.38	1128.17	Green	1530	1063	22641	9.39004
2-732	TABL	Polypodiales	Pteridaceae	Taenitis blechnoides	SRR2103732	Shen et al. 2018	3	2	0.388932	0.17754	0.600324	0.211392	-7456.82	3191.11	Cyan	1430	945	25586	7.38685
									1.98619	1.22403	2.74835	0.76216				1785	1324	25586	10.3494
2-745	TEMO	Polypodiales	Tectariaceae	Tectaria moresi	SRR2103745	Shen et al. 2018	2	1	2.1179	1.14047	3.09533	0.977425	-9438.4	1190.06	Blue	3559	2301	24419	18.846
650	TENA	Polypodiales	Tectariaceae	Tectaria nayarii	SRR6920650	Qi et al. 2018	2	1	2.13882	1.16281	3.11482	0.976005	-8948.52	1380.48	Purple	3363	2123	25033	16.9616
694	TESU	Polypodiales	Tectariaceae	Tectaria subpedata	SRR6920694	Qi et al. 2018	2	1	2.10094	1.1003	3.10157	1.00063	-8160.31	1046.7	Pink	3201	2024	28180	14.3648	Peak is not unambiguous
MROH	MROH	Polypodiales	Thelypteridaceae	Thelypteris acuminata	NA	1KP 2019	2	1	2.15077	1.17407	3.12747	0.976703	-5867.43	699.702	Red	2271	1422	16445	17.294
EWXK	EWXK	Cyatheales	Thyrsopteridaceae	Thyrsopteris elegans	NA	1KP 2019	2	1	0.972687	0.511554	1.43382	0.461133	-6274.89	8766.89	Orange	1367	958	30978	6.18503
ALVQ	ALVQ	Psilotales	Psilotaceae	Tmesipteris parva	NA	1KP 2019	3*	1	0.741274	0.383523	1.09902	0.357751	-7696.66	5433	Yellow	1510	1257	26225	9.58627
620	TMTA	Psilotales	Psilotaceae	Tmesipteris tannensis	SRR6920620	Qi et al. 2018	3	2	0.166684	0.045923	0.287445	0.120761	-7837.45	5783.82	Green	1685	996	24958	7.98141
									0.835021	0.429916	1.24013	0.405105				1790	1349	24958	10.8102
696	TRBA	Hymenophyllales	Hymenophyllaceae	Hymenophyllum badium	SRR6920696	Qi et al. 2018	2	1	2.45838	1.61657	3.30018	0.841804	-12787.1	933.2	Cyan	3706	2512	46757	10.7449
2-708	VAST	Hymenophyllales	Hymenophyllaceae	Vandenboschia striata	SRR2103708	Shen et al. 2018	2*	0	NA	NA	NA	NA	NA	799.1	Blue	NA	NA	45015	NA
NDUV	NDUV	Polypodiales	Pteridaceae	Vittaria appalachiana	NA	1KP 2019	2*	2	0.436252	0.148883	0.723621	0.287369	-9297.8	3286.45	Purple	1965	1208	28681	8.4237
									2.42238	1.54038	3.30437	0.881995				2390	1573	28681	10.9689
SKYV	SKYV	Polypodiales	Pteridaceae	Vittaria lineata	NA	1KP 2019	2	1	0.482018	0.157012	0.807024	0.325006	-7569.02	2312.44	Pink	1631	988	23712	8.33333
609	WOIL	Polypodiales	Woodsiaceae	Woodsia ilvensis	SRR6920609	Qi et al. 2018	2*	0	NA	NA	NA	NA	NA	2528.36	Red	NA	NA	32219	NA
YQEC	YQEC	Polypodiales	Woodsiaceae	Woodsia ilvensis	NA	1KP 2019	2	1	1.56149	0.613718	2.50927	0.947775	-6007.91	765.676	Orange	2097	1235	24927	9.90893
2-748	WOPO	Polypodiales	Woodsiaceae	Woodsia polystichoides	SRR2103748	Shen et al. 2018	2	1	1.66584	0.759861	2.57182	0.905981	-6391.35	247.37	Yellow	2352	1618	22645	14.2901
YJJY	YJJY	Polypodiales	Woodsiaceae	Woodsia scopulina	NA	1KP 2019	2	1	2.18021	1.22	3.14041	0.960208	-6008.84	922.253	Green	2367	1500	25783	11.6356
607	WOJA	Polypodiales	Blechnaceae	Woodwardia japonica	SRR6920607	Qi et al. 2018	2	1	2.08278	1.07704	3.08852	1.00574	-9571.33	1770.51	Cyan	3434	2169	32296	13.432
2-683	WOPR	Polypodiales	Blechnaceae	Woodwardia prolifera	SRR2103683	Shen et al. 2018	2	1	2.10041	1.21187	2.98895	0.888539	-10506.9	1784.37	Blue	3756	2334	25607	18.2294
