# Supplementary material for: Phylotranscriptomics Illuminates the Placement of Whole Genome Duplications and Gene Retention in Ferns
Source: Front Plant Sci. 2022 Jul 14;13:882441. doi: 10.3389/fpls.2022.882441 (PMC9330400; doi:10.3389/fpls.2022.882441)
Supplement: Supplementary file 6 [file Table_5.XLSX]

## Sheet: WGDEvents
WGD ID	Marker	Clade	Evidence	Scale		Key
EQUI	1	Equisetales	UCKs, CKs, MAPS	Large		Uncorrected Ks = UCKs
OPHIO.1	2	Sceptridium	UCKs, CKs, MAPS	Large		Corrected Ks = CKs
OPHIO.2	3	Ophioglossum	UCKs, MAPS	Large
OPHIO.3		Ophioderma pendula	UCKs	Small
PSIL.1	4	Psilotales	UCKs, CKs	Large
PSIL.2	5	Tmesipteris	UCKs, CKs, MAPS	Large
MARA	6	Marattiales	UCKs, CKs	Large
LEPTO	7	Leptosporangaites excl. Osmundales	Ks, MAPS	Large
DIPT.1	8	Dipteridaceae	Ks, MAPS	Large
DIPT.2	9	Dipteris	UCKs, CKs, MAPS	Large
GLEI	10	Gleicheniaceae	Ks, MAPS	Large
HYMN	11	Trichomanoideae	Ks, MAPS	Large
SCHIZ		Schizaea dichotoma	UCKs	Small
SALV	12	Azolla	UCKs, CKs, MAPS	Large
CYATH.1	13	Cyatheales	UCKs, CKs, MAPS	Large
CYATH.2	14	Plagiogyriaceae, Culcitaceae	UCKs, MAPS*	Large
CYATH.3	15	Cibotiaceae, Dicksoniaceae, Cyatheaceae	UCKs, MAPS	Large
LINDS	16	Lindsaeaceae	UCKs, CKs, MAPS	Large
LONCH		Lonchitis hirsuta	UCKs	Small
POLY	17	Polypodiales, excl. Lindsaeineae, Saccolomatineae	UCKs, MAPS	Large
PTER.1		Ceratopteris thalictroides	UCKs	Small
PTER.2		Adiantum raddianum	UCKs	Small
PTER.3	18	vittarioids	UCKs, CKs, MAPS	Large
ASPL.1		Asplenium polyodon	UCKs	Small
ASPL.2		Asplenium loriceum	UCKs	Small
BLECH		Stenochlaena palustris	UCKs	Small
PYRO		Pyrrosia subfuracea	UCKs	Small

## Sheet: MAPS_Summary
# * denotes significant node relative to null distribution; + denotes node corresponding to putative WGD w/ Ks evidence
# P.Value.Null: probability of null = empirical (alternative: empirical > null); P.Value.Pos: probability of empirical = positive (alternative: empirical < positive)
WGD ID	Marker	No.GeneTrees	Taxa	Node	Perc.SubtreesWithoutSharedDup	Perc.SubtreesWithSharedDup	No.SubtreesWithoutSharedDup	No.SubtreesWithSharedDup	NoTotalSubtrees	Null.AveragePercSharedDup	Pos.AveragePercSharedDup	P.Value.Null	P.Value.Pos
EQUI	1	8140	Equisetum hymale (JVSZ)
			Equisetum diffusum (EQDI)	1*+	66.9725	33.0275	1679	828	2507	23.0466	33.2541	0.0211384	0.468779
			Microsorum scolopendria (MISC)	2*	80.5147	19.4853	1095	265	1360	4.44429	5.87095	1.073e-05	1
			Amborella trichopoda	3*	78.2552	21.7448	601	167	768	8.33178	8.09112	0.0004155	1
			Selaginella moellendorffii	4	84.8872	15.1128	1129	201	1330	22.2244	24.3125	0.971766	1.02e-08
			Physcomitrella patens
OPHIO.1	2	8218	Sceptridium japonicum (SCJA)
			Sceptridium dissectum (EEAQ)	1*+	70.2397	29.7603	3604	1527	5131	19.7285	29.9088	0.0196112	0.471741
			Ophioderma pendula (OPPE)	2	76.8622	23.1378	2332	702	3034	20.9419	20.5321	0.359136	0.964101
			Equisetum arvense (EQAR)	3	94.4773	5.52268	1437	84	1521	6.2236	6.30868	0.682607	0.237237
			Amborella trichopoda	4	84.6847	15.3153	658	119	777	11.4925	11.8458	0.16007	0.98758
			Selaginella moellendorffii	5	95.2722	4.72779	665	33	698	26.9076	27.9584	1	1.37267e-58
			Physcomitrella patens
OPHIO.2	3	8547	Ophioglossum thermale (OPTH)
			Ophioglossum vulgatum (OPVU)	1*+	70.2548	29.7452	4301	1821	6122	12.5259	26.4687	7.81912e-05	0.996889
			Ophioderma pendula (OPPE)	2	78.8263	21.1737	4043	1086	5129	15.587	14.2798	0.126992	1
			Sceptridium japonicum (SCJA)	3	88.1543	11.8457	2240	301	2541	21.0328	20.2413	0.996532	1.99927e-10
			Equisetum arvense (EQAR)	4	94.1516	5.84838	1304	81	1385	6.92278	7.16025	0.764288	0.112262
			Amborella trichopoda	5	95.4874	4.51264	529	25	554	10.4263	10.6651	0.98951	9.81794e-06
			Selaginella moellendorffii	6	96.8833	3.11665	1088	35	1123	29.1283	27.5948	1	2.13861e-62
			Physcomitrella patens
PSIL.1	4	8054	Tmesipteris parva (ALVQ)
			Tmesipteris tannensis (TMTA)	1*+	72.9016	27.0984	4447	1653	6100	10.8895	N/A	8.11457e-05	N/A
			Psilotum nudum (PSND)	2+	71.7731	28.2269	2619	1030	3649	23.3609	N/A	0.15006	N/A
			Ophioglossum thermale (OPTH)	3	92.5612	7.43884	1854	149	2003	16.1638	N/A	0.998517	N/A
			Equisetum arvense (EQAR)	4	88.0727	11.9273	1211	164	1375	9.11849	N/A	0.242091	N/A
			Amborella trichopoda	5	93.7355	6.2645	808	54	862	17.3251	N/A	0.999861	N/A
			Selaginella moellendorffii
PSIL.2	5	8054	Tmesipteris parva (ALVQ)
			Tmesipteris tannensis (TMTA)	1*+	72.9016	27.0984	4447	1653	6100	10.8895	25.2671	8.11457e-05	0.939713
			Psilotum nudum (PSNU)	2+	71.7731	28.2269	2619	1030	3649	23.3609	22.3399	0.15006	0.99996
			Ophioglossum thermale (OPTH)	3	92.5612	7.43884	1854	149	2003	16.1638	15.2722	0.998517	5.59074e-11
			Equisetum arvense (EQAR)	4	88.0727	11.9273	1211	164	1375	9.11849	10.4626	0.242091	0.886635
			Amborella trichopoda	5	93.7355	6.2645	808	54	862	17.3251	17.1862	0.999861	6.10763e-14
			Selaginella moellendorffii
MARA	6	8532	Angiopteris fokiensis (ANFO)
			Christensenia aescuilfolira (CHAE)	1*	87.6832	12.3168	2214	311	2525	3.10868	N/A	0.0012887	N/A
			Ptisana pellucida (PTPE)	2*	78.2155	21.7845	2621	730	3351	3.40197	N/A	1.13362e-07	N/A
			Danaea nodosa (DANO)	3+	72.655	27.345	914	344	1258	27.0146	N/A	0.522774	N/A
			Psilotum nudum (PSND)	4	94.0162	5.98383	1744	111	1855	4.26813	N/A	0.286361	N/A
			Equisetum arvense (EQAR)	5	96.1796	3.82044	1007	40	1047	10.9849	N/A	0.999113	N/A
			Amobrella trichopoda
GLEI	10	8459	Dicranopteris pedata (DIPE)
			Diplopterygium glucum (DIGL)	1	92.6018	7.39815	3705	296	4001	3.17962	2.60352	0.0587121	1
			Sticherus truncatus (STTR)	2*+	50.2098	49.7902	2034	2017	4051	19.6402	31.1857	1.11569e-09	1
			Hymenophyllum sp. (HYME)	3*	91.6389	8.36108	2477	226	2703	1.55409	1.52319	0.00915422	1
			Lygodium japonicum (LYJA)	4	82.9035	17.0965	1125	232	1357	14.8068	15.8671	0.352567	0.819953
			Amborella trichopoda	5	95.6164	4.38356	698	32	730	6.89274	8.80312	0.914876	0.00014804
			Selaginella moellendorffii	6	96.5054	3.49462	718	26	744	12.9418	21.1799	0.999946	1.13141e-30
			Physcomitrella patens
DIPT.1	8	8705	Dipteris conjugata (DICO)
			Dipteris lobbiana (DILO)	1*+	73.8413	26.1587	3266	1157	4423	5.28806	5.84994	4.30293e-08	1
			Cheiropleuria integrifolia (CHIN)	2*+	61.2212	38.7788	2256	1429	3685	21.6759	32.7436	0.000318946	0.999908
			Sticherus truncatus (STTR)	3*	91.5677	8.43227	3008	277	3285	1.09585	1.31022	0.0017007	1
			Lygodium japonicum (LYJA)	4	84.2572	15.7428	1140	213	1353	20.1281	19.4357	0.893927	0.0103263
			Amborella trichopoda	5	94.9126	5.08744	597	32	629	10.5005	11.4086	0.99116	4.64164e-06
			Selaginella moellendorffii	6	94.3759	5.62414	688	41	729	28.3979	27.517	1	2.69289e-35
			Physcomitrella patens
DIPT.2	9	8705	Dipteris conjugata (DICO)
			Dipteris lobbiana (DILO)	1*+	73.8413	26.1587	3266	1157	4423	5.28806	23.2596	4.30293e-08	0.992511
			Cheiropleuria integrifolia (CHIN)	2*+	61.2212	38.7788	2256	1429	3685	21.6759	21.2746	0.000318946	1
			Sticherus truncatus (STTR)	3*	91.5677	8.43227	3008	277	3285	1.09585	1.15611	0.0017007	1
			Lygodium japonicum (LYJA)	4	84.2572	15.7428	1140	213	1353	20.1281	19.1724	0.893927	0.0170009
			Amborella trichopoda	5	94.9126	5.08744	597	32	629	10.5005	10.9966	0.99116	1.40267e-05
			Selaginella moellendorffii	6	94.3759	5.62414	688	41	729	28.3979	27.0212	1	3.72104e-34
			Physcomitrella patens
HYMN	11	8043	Cephalomanes javanicum (CEJA)
			Callistopteris apifolia (CAAP)	1	93.9759	6.0241	2418	155	2573	1.81577	1.73961	0.0589552	1
			Crepidomanes minutum (CRMI)	2*+	49.3514	50.6486	2473	2538	5011	6.03686	25.4432	6.98642e-22	1
			Hymenophyllum sp. (HYME)	3	93.4613	6.53869	3116	218	3334	17.7879	18.7762	0.999966	2.81605e-32
			Sticherus truncatus (STTR)	4*	91.5976	8.40241	2431	223	2654	2.33838	2.06099	0.00885794	1
			Lygodium japonicum (LYJA)	5	94.8989	5.10106	986	53	1039	17.8598	18.5234	0.999997	4.94396e-23
			Amborella trichopoda	6	94.6738	5.32623	711	40	751	9.05179	9.29345	0.949214	0.000970977
			Selaginella moellendorffii	7	97.1182	2.88184	674	20	694	23.4836	24.7016	1	4.3818e-40
			Physcomitrella patens
SALV	12		Azolla pinnata (AZPI)
			Azolla carolinana (CVEG)	1*+	63.7966	36.2034	3149	1787	4936	10.2745	27.2484	3.01882e-09	1
			Salvinia natans (SANA)	2*	77.0922	22.9078	3261	969	4230	7.86469	7.3217	9.13008e-05	1
			Marsilea quadrifolia (MAQU)	3	87.0672	12.9328	2087	310	2397	18.6482	20.7906	0.96685	8.80145e-09
			Lygodium flexuosum (LYFL)	4	91.5592	8.4408	1562	144	1706	8.05003	8.30929	0.530775	0.582741
			Sticherus truncatus (STTR)	5	97.3837	2.61628	1005	27	1032	11.208	11.7893	0.999954	8.67202e-17
			Osmunda japonica (OSJA)
CYATH.1	13	8892	Alsophila spinulosa (ALSI)
			Dicksonia antarctica (DIAN)	1*	84.8661	15.1339	3931	701	4632	3.89011	4.62465	0.000420345	1
			Thyrsopteris elegans (EWXK)	2*+	52.8494	47.1506	1456	1299	2755	11.5826	29.2452	1.53137e-13	1
			Azolla pinnata (AZPN)	3	89.4902	10.5098	2001	235	2236	9.80725	9.02022	0.517813	0.924772
			Lygodium flexuosum (LYFL)	4	88.1651	11.8349	1922	258	2180	8.85237	9.32467	0.247085	0.988464
			Sticherus truncatus (STTR)	5	94.9213	5.07868	1327	71	1398	12.6426	12.6737	0.999115	2.04123e-11
			Osmunda japonica (OSJA)
CYATH.2	14	8933	Plagiogyria stenoptera (PLST)
			Culcita macrocarpa (PNZO)	1*+	75.5784	24.4216	1764	570	2334	13.2255	29.3443	0.00423071	0.00139145
			Thyrsopteris elegans (EWXK)	2*	78.8026	21.1974	1948	524	2472	3.72869	0.366721	1.54663e-06	1
			Alsophila spinulosa (ALSI)	3*	61.039	38.961	1034	660	1694	18.387	18.2378	8.81212e-06	1
			Lygodium flexuosum (LYFL)	4	87.775	12.225	2075	289	2364	8.17198	8.77333	0.129949	0.999002
			Sticherus truncatus (STTR)	5	93.8596	6.14035	1391	91	1482	13.3097	13.0305	0.996253	3.72825e-09
			Osmunda japonica (OSJA)
CYATH.3	15	8151	Dicksonia antarctica (DIAN)
			Cibotium barometz (CIBA)	1*	89.8817	10.1183	684	77	761	4.09072	3.56928	0.0284681	1
			Alsophila spinulosa (ALSI)	2*+	68.3143	31.6857	539	250	789	5.50469	26.1559	2.28376e-09	0.996688
			Thyrsopteris elegans (EWXK)	3	81.5534	18.4466	168	38	206	15.7777	14.5332	0.360993	0.937679
			Azolla pinnata (AZPN)	4	91.1854	8.81459	600	58	658	12.904	13.1699	0.93118	0.00380764
			Lygodium flexuosum (LYFL)
LINDS	16	11334	Lindsea heterophylla (LIHE)
			Odonstosira chinensis (ODCH)	1*	93.747	6.25298	3928	262	4190	2.4807	2.74419	0.0484649	1
			Osmolindsea odorata (OSOR)	2*+	47.1883	52.8117	1351	1512	2863	16.2195	29.6153	6.01851e-14	1
			Lonchitis hirsuta (VVRN)	3	99.8518	0.148221	2021	3	2024	4.37064	4.79921	0.999996	3.92213e-21
			Cystodium sorbifolium (CYSO)	4	88.1695	11.8305	1498	201	1699	6.84454	7.71723	0.0899715	0.999876
			Saccoloma campylurum (SACA)	5	97.4271	2.5729	1136	30	1166	12.3621	14.5688	0.999992	3.67714e-26
			Hypolepis punctata (HYPU)	6	89.5753	10.4247	928	108	1036	23.8485	24.39	0.999933	9.46438e-17
			Alsophila spinulosa (ALSI)	7	94.5473	5.45267	919	53	972	15.4068	16.1774	0.999749	6.43811e-15
			Azolla pinnata (AZPI)
PTER.3	18	8814	Vittaria appalachiana (NDUV)
			Vittaria lineata (SKYV)	1*	76.2645	23.7355	3679	1145	4824	14.0674	14.5531	0.012367	1
			Antrophyum callifolium (ANCA)	2*	86.8304	13.1696	3501	531	4032	3.0073	2.52214	0.000572897	1
			Haplopteris heterophylla (HAHE)	3*+	68.9828	31.0172	1241	558	1799	18.5034	33.1472	0.00596473	0.144664
			Adiantum caudatum (ADCA)	4	98.7208	1.2792	1775	23	1798	7.02523	8.78837	0.9999	2.93857e-21
			Myriopteris rufa (GSXD)	5	99.1698	0.830189	1314	11	1325	19.0148	18.4353	1	1.08278e-56
			Pteris vittata (PTVI)
LEPTO	7	8449	Salvinia natans (SANA)
			Lygodium japonicum (LYJA)	1*	82.7336	17.2664	2851	595	3446	4.10569	3.72697	6.42039e-05	1
			Hymenophyllum badium (TRBA)	2*+	74.6083	25.3917	2762	940	3702	5.05948	22.3356	1.03031e-07	0.983929
			Osmunda sp. (UOMY)	3	92.8287	7.17131	1398	108	1506	6.43094	7.28805	0.424137	0.494086
			Angiopteris fokiensis (ANFK)	4*	89.3617	10.6383	882	105	987	2.91065	2.92777	0.00628071	1
			Psilotum nudum (PSNU)	5	94.6154	5.38462	615	35	650	7.19866	9.01232	0.816085	0.00405215
			Equisetum arvense (EQAR)
POLY	17	9243	Dryopteris decipiens (DRDE)
			Athyrium filix-femina (URCP)	1*	82.1394	17.8606	4300	935	5235	9.11893	9.14194	0.0106621	1
			Pteridium aquilinum (PTAQ)	2	93.287	6.71302	3488	251	3739	2.64141	2.73493	0.0933144	1
			Acrostichum aureum (ACAR)	3*+	72.6678	27.3322	2555	961	3516	7.6106	27.2905	1.70383e-06	0.52137
			Lindsaea linearis (NOKI)	4	91.179	8.82096	2088	202	2290	11.8827	13.307	0.894114	7.57409e-05
			Alsophila spinulosa (ALSI)	5	96.0884	3.91156	1130	46	1176	4.10357	5.0843	0.646208	0.110338
			Azolla pinnata (AZPN)	6	93.6866	6.31342	831	56	887	18.7768	18.9137	0.999984	8.33524e-17
			Lygodium flexuosum (LYFL)

## Sheet: MAPSParameterEstimates
WGD ID	Marker	λ	μ	RootPrior
EQUI	1	0.0011697	0.00114765	1.5086
OPHIO.1	2	0.00141978	0.00142505	1.45997
OPHIO.2	3	0.00133412	0.00137847	1.44638
PSIL.1, PSIL.2	4,5	0.00155985	0.00157091	1.48938
MARA	6	0.00130376	0.00127837	1.38455
GLEI	10	0.00108759	0.000793766	1.5086
DIPT.1, DIPT.2	8,9	0.00134458	0.00130327	1.4752
HYMN	11	0.00119202	0.000880287	1.38152
SALV	12	0.00147192	0.00125898	1.25623
CYATH.1	13	0.00137365	0.00113086	1.31597
CYATH.2	14	0.00143314	0.00152038	1.30291
CYATH.3	15	0.00147229	0.00141266	1.31033
LINDS	16	0.0023377	0.0024556	1.19182
PTER.3	18	0.00397352	0.00432125	1.02542
LEPTO	7	0.00105381	0.000745931	1.25578
POLY	17	0.00155223	0.00131719	1.19083

## Sheet: ksrates
Event	Samples Used	Result
EQUI	EQAR, EQDI,PSND,PLBA,AMBO	Consistent with uncorrected Ks and MAPS
OPHIO.1	EEAQ, OPPE,OPTH,PSND,EQAR,AMBO	Consistent with uncorrected Ks and MAPS
OPHIO.2	OPTH, OPVU,OPPE,EEAQ,PSND,EQAR	Consistent with uncorrected Ks and MAPS
PSIL.1	PSND, TMTA,OPTH,EQAR,AMBO	Consistent with uncorrected Ks
PSIL.2	ALVQ, TMTA,PSND,OPTH,EQAR	Consistent with uncorrected Ks and MAPS
MARA	ANFO, DANO,HYXQ,PSND,EQAR,AMBO	Consistent with uncorrected Ks
OSMU	PLBA, HYXQ,ANFO,PSND,OPPE,EQAR	Not consistent with uncorrected Ks or MAPS, different phylogenetic placement
LEPTO	SANA,LYJA,TRBA,ANFO,PLBA,PSND	Not consistent with uncorrected Ks or MAPS, different phylogenetic placement
DIPT.1, DIPT.2	DILO,DICO,CHIB,DIPE,PLBA	Consistent with uncorrected Ks and MAPS, slightly ambiguous
GLEI	DIGL,STTR,TRBA,DICO,LYJA	Placement is kind of ambiguous
HYMN	CAAP,VAST,TRBA,DIGL,DICO	Not consistent with uncorrected Ks or MAPS, different phylogenetic placement
SALV	AZPI,CVEG,SANA,MAQF,LYJA	Consistent with uncorrected Ks and MAPS
CYATH.1, CYATH.3	ALSI,CIBA,EWXK,AZPI,LYJA,HYXQ	CYATH.1 is consistent with uncorrected Ks and MAPS, but CYATH.3 does not exist
CYATH.2	PLJA,PNZO,EWXK,ALSI,AZPI,LYJA	Not consistent with uncorrected Ks or MAPS, different phylogenetic placement
LINDS	LIHE,OSOR,VVRN,CYSO,SACA,POTR	Consistent with uncorrected Ks and MAPS
POLY	DRDE,URCP,PTAQ,ACAR,LIHE,ALSI,AZPI	Not consistent with uncorrected Ks or MAPS, different phylogenetic placement
PTER.3	NDUV,HAAM,ADVE,ALLE,WQML,PTVI	Consistent with uncorrected Ks and MAPS

## Sheet: Ks-basedAge
WGD ID	Marker	Clade	MedianKsValue	Scale
EQUI	1	Equisetales	0.733324	Large
OPHIO.1	2	Sceptridium	0.104537	Large
OPHIO.2	3	Ophioglossum	0.894657	Large
OPHIO.3		Ophioderma pendula	0.387023	Small
PSIL.1	4	Psilotales	1.06355	Large
PSIL.2	5	Tmesipteris	0.166684	Large
MARA	6	Marattiales	0.784968	Large
LEPTO	7	Leptosporangaites excl. Osmundales	2.19089	Large
DIPT.1	8	Dipteridaceae	0.797462	Large
DIPT.2	9	Dipteris	0.148249	Large
GLEI	10	Gleicheniaceae	0.735601	Large
HYMN	11	Trichomanoideae	1.10095	Large
SCHIZ		Schizaea dichotoma	0.499099	Small
SALV	12	Azolla	NA	Large
CYATH.1	13	Cyatheales	1.27098	Large
CYATH.2	14	Plagiogyriaceae, Culcitaceae	0.206736	Large
CYATH.3	15	Cibotiaceae, Dicksoniaceae, Cyatheaceae	0.27612	Large
LINDS	16	Lindsaeaceae	0.602721	Large
LONCH		Lonchitis hirsuta	0.353514	Small
POLY	17	Polypodiales, excl. Lindsaeineae, Saccolomatineae	2.09796	Large
PTER.1		Ceratopteris thal.	1.22896	Small
PTER.2		Adiantum raddianum	0.474869	Small
PTER.3	18	vittarioids	0.482018	Large
ASPL.1		Asplenium polyodon	0.407834	Small
ASPL.2		Asplenium loriceum	0.343965	Small
BLECH		Stenochlaena palustris	0.33109	Small
PYRO		Pyrrosia subfuracea	0.25915	Small

## Sheet: WGDTaxa
Unique.ID	Order	Family	Species.Name	No.Inferred.WGDs
ACAU	Polypodiales	Pteridaceae	Acrostichum aureum	2
ACAR	Polypodiales	Pteridaceae	Acrostichum aureum	2
ACDI	Schizaeales	Schizaeceae	Actinostachys digitata	1
ACJA	Polypodiales	Cystopteridaceae	Acystopteris japonica	2
ACTE	Polypodiales	Cystopteridaceae	Acystopteris tenuisecta	2
WCLG	Polypodiales	Pteridaceae	Adiantum aleuticum	2
ADVE	Polypodiales	Pteridaceae	Adiantum capillus-veneris	2
ADCA	Polypodiales	Pteridaceae	Adiantum caudatum	2
BMJR	Polypodiales	Pteridaceae	Adiantum raddianum	3
AGBO	Polypodiales	Polypodiaceae	Aglaomorpha bonii	2
AGFO	Polypodiales	Polypodiaceae	Aglaomorpha fortunei	2
ALCH	Polypodiales	Pteridaceae	Aleuritopteris chrysophylla	2
ALLE	Polypodiales	Pteridaceae	Aleuritopteris leptolepis	2
ASPO	Cyatheales	Cyatheaceae	Alsophila podophylla	3
ASPD	Cyatheales	Cyatheaceae	Alsophila podophylla	3
ALSP	Cyatheales	Cyatheaceae	Alsophila sp. XQ-2018	3
ALSI	Cyatheales	Cyatheaceae	Alsophila spinulosa	3
ANPH	Schizaeales	Anemiaceae	Anemia phyllitidis	1
CQPW	Schizaeales	Anemiaceae	Anemia tomentosa	1
ANFO	Marattiales	Marattiaceae	Angiopteris fokiensis	1
ANFK	Marattiales	Marattiaceae	Angiopteris fokiensis	1
ANCA	Polypodiales	Pteridaceae	Antrophym callifolium	3
ARNI	Polypodiales	Dryopteridaceae	Arachniodes nigrospinosa	2
XDDT	Polypodiales	Pteridaceae	Argyrochosma nivea	2
ARLU	Polypodiales	Polypodiaceae	Arthromeris lungtauensis	2
ARPA	Polypodiales	Tectariaceae	Arthropteris palisotii	2
ARPI	Polypodiales	Tectariaceae	Arthropteris palisotii	2
ARRE	Polypodiales	Tectariaceae	Arthropteris repens	2
ASLO	Polypodiales	Aspleniaceae	Asplenium loriceum	3
ASPE	Polypodiales	Aspleniaceae	Asplenium pekinense	2
KJZG	Polypodiales	Aspleniaceae	Asplenium platyneuron	2
ASPY	Polypodiales	Aspleniaceae	Asplenium polyodon	3
ASRU	Polypodiales	Aspleniaceae	Asplenium ruprechtii	2
ATDA	Polypodiales	Athyriaceae	Athyrium decurrenti-alatum	2
URCP	Polypodiales	Athyriaceae	Athyrium filix-femina	2
ATIS	Polypodiales	Athyriaceae	Athyrium iseanum	2
CVEG	Salviniales	Salviniaceae	Azolla cf. caroliniana	2
AZPI	Salviniales	Salviniaceae	Azolla pinnata	2
AZPN	Salviniales	Salviniaceae	Azolla pinnata	2
BLOR	Polypodiales	Blechnaceae	Blechnopsis orientalis	2
AFPO	Polypodiales	Athyriaceae	Athryium sp.	2
BOAP	Polypodiales	Dryopteridaceae	Bolbitis appendiculata	2
BOHE	Polypodiales	Dryopteridaceae	Bolbitis heteroclita	2
BOME	Polypodiales	Polypodiaceae	Bosmania membranacea	2
CAAP	Hymenophyllales	Hymenophyllaceae	Callistopteris apifolia	2
CEJA	Hymenophyllales	Hymenophyllaceae	Cephalomanes javanicum	2
CETH	Polypodiales	Pteridaceae	Ceratopteris thalictroides	3
CHCH	Polypodiales	Pteridaceae	Cheilanthes chusana	2
CHNI	Polypodiales	Pteridaceae	Cheilanthes nitidula	2
CHBI	Gleicheniales	Dipteridaceae	Cheiropleuria bicuspis	2
CHIN	Gleicheniales	Dipteridaceae	Cheiropleuria integrifolia	2
CHAC	Polypodiales	Thelypteridaceae	Christella acuminata	2
CHAE	Marattiales	Marattiaceae	Christensenia aesculifolia	1
CIBA	Cyatheales	Cibotiaceae	Cibotium barometz	3
CIBZ	Cyatheales	Cibotiaceae	Cibotium barometz	3
COJA	Polypodiales	Pteridaceae	Coniogramme japonica	2
CRMI	Hymenophyllales	Hymenophyllaceae	Crepidomanes minutum	2
WQML	Polypodiales	Pteridaceae	Cryptogramma acrostichoides	2
CTSU	Polypodiales	Dryopteridaceae	Ctenitis subglanduolsa	2
PNZO	Cyatheales	Culcitaceae	Culcita macrocarpa	3
GANB	Cyatheales	Cyatheaceae	Cyathea (Alsophila) spinulosa	3
CYCR	Polypodiales	Lomariopsidaceae	Cyclopeltis crenata	2
CYPR	Polypodiales	Lomariopsidaceae	Cyclopeltis presliana	2
CYFO	Polypodiales	Dryopteridaceae	Cyrtomium fortunei	2
LHLE	Polypodiales	Cystopteridaceae	Cystopteris fragilis	2
XXHP	Polypodiales	Cystopteridaceae	Cystopteris fragilis	2
CYFR	Polypodiales	Cystopteridaceae	Cystopteris fragilis	2
RICC	Polypodiales	Cystopteridaceae	Cystopteris reevesiana	2
HNDZ	Polypodiales	Cystopteridaceae	Cystopteris utahensis	2
DANO	Marattiales	Marattiaceae	Danaea nodosa	1
OQWW	Polypodiales	Davalliaceae	Davallia fejeensis	2
DAGR	Polypodiales	Davalliaceae	Davallia griffithiana	2
DARE	Polypodiales	Davalliaceae	Davallia repens	2
MTGC	Polypodiales	Dennstaedtiaceae	Dennstaedtia davallioides	2
DEHI	Polypodiales	Dennstaedtiaceae	Dennstaedtia hirsuta	2
DEHR	Polypodiales	Dennstaedtiaceae	Dennstaedtia hirsuta	2
DESC	Polypodiales	Dennstaedtiaceae	Dennstaedtia scabra	2
DELA	Polypodiales	Athyriaceae	Deparia lancea	2
FCHS	Polypodiales	Athyriaceae	Deparia lobato-crenata	2
DEOK	Polypodiales	Athyriaceae	Deparia okuboana	2
DEPE	Polypodiales	Athyriaceae	Deparia petersenii	2
DIAN	Cyatheales	Dicksoniaceae	Dicksonia antarctica	3
DIAT	Cyatheales	Dicksoniaceae	Dicksonia antarctica	3
DIPE	Gleicheniales	Gleicheniaceae	Dicranopteris pedata	2
DIPT	Gleicheniales	Gleicheniaceae	Dicranopteris pedata	2
DITR	Polypodiales	Didymochlaenaceae	Didymochlaena truncatula	2
DICA	Polypodiales	Diplaziopsidaceae	Diplaziopsis cavaleriana	2
DIJA	Polypodiales	Diplaziopsidaceae	Diplaziopsis javanica	2
DICH	Polypodiales	Athyriaceae	Diplazium chinense	2
DIES	Polypodiales	Athyriaceae	Diplazium esculentum	2
DIVI	Polypodiales	Athyriaceae	Diplazium viridescens	2
UFJN	Polypodiales	Athyriaceae	Diplazium wichurae	2
DIGL	Gleicheniales	Gleicheniaceae	Diplopterygium glucum	2
DILA	Gleicheniales	Gleicheniaceae	Diplopterygium laevissimum	2
DICO	Gleicheniales	Dipteridaceae	Dipteris conjugata	3
DILO	Gleicheniales	Dipteridaceae	Dipteris lobbiana	3
DRDE	Polypodiales	Dryopteridaceae	Dryopteris decipiens	2
DRPS	Polypodiales	Dryopteridaceae	Dryopteris pseudocaenopteris	2
ELMC	Polypodiales	Dryopteridaceae	Elaphoglossum mcclurei	2
ELYO	Polypodiales	Dryopteridaceae	Elaphoglossum yoshinagae	2
EQAR	Equisetales	Equisetaceae	Equisetum arvense	1
CAPN	Equisetales	Equisetaceae	Equisetum diffusum	1
EQDI	Equisetales	Equisetaceae	Equisetum diffusum	1
JVSZ	Equisetales	Equisetaceae	Equisetum hyemale	1
DCDT	Polypodiales	Pteridaceae	Gaga arizonica	2
GONI	Polypodiales	Polypodiaceae	Goniophlebium niponicum	2
GONP	Polypodiales	Polypodiaceae	Goniophlebium niponicum	2
GRDO	Polypodiales	Polypodiaceae	Grammitis dorsipila	2
HEGQ	Polypodiales	Cystopteridaceae	Gymnocarpium dryopteris	2
GYOY	Polypodiales	Cystopteridaceae	Gymnocarpium oyamense	2
HAAM	Polypodiales	Pteridaceae	Haplopteris amboinensis	3
HAHE	Polypodiales	Pteridaceae	Haplopteris heterophylla	3
HEAR	Polypodiales	Pteridaceae	Hemionitis arifolia	2
HIIN	Polypodiales	Dennstaedtiaceae	Histiopteris incisa	2
HIIC	Polypodiales	Dennstaedtiaceae	Histiopteris incisa	2
OCZL	Polypodiales	Diplaziopsidaceae	Homalosorus pycnocarpos	2
HYXQ	Polypodiales	Aspleniaceae	Hymenasplenium sp. XQ-2018	2
TRBA	Hymenophyllales	Hymenophyllaceae	Hymenophyllum badium	1
HYHO	Hymenophyllales	Hymenophyllaceae	Hymenophyllum holochilum	1
HYME	Hymenophyllales	Hymenophyllaceae	Hymenophyllum sp. XQ-2018	1
HYCR	Polypodiales	Hypodematiaceae	Hypodematium crenatum	2
HYCT	Polypodiales	Hypodematiaceae	Hypodematium crenatum	2
HYPU	Polypodiales	Dennstaedtiaceae	Hypolepis punctata	2
HYPT	Polypodiales	Dennstaedtiaceae	Hypolepis punctata	2
LEAL	Polypodiales	Polypodiaceae	Lepisorus albertii	2
LEAS	Polypodiales	Polypodiaceae	Lepisorus astrolepis	2
LECA	Polypodiales	Polypodiaceae	Leptochilus cantoniensis	2
LEEL	Polypodiales	Polypodiaceae	Leptochilus ellipticus	2
WGTU	Polypodiales	Hypodematiaceae	Leucostegia immersa	2
LEIM	Polypodiales	Hypodematiaceae	Leucostegia immersa	2
LIHE	Polypodiales	Lindsaeaceae	Lindsaea heterophylla	2
NOKI	Polypodiales	Lindsaeaceae	Lindsaea linearis	2
YIXP	Polypodiales	Lindsaeaceae	Lindsaea microphylla	2
LOMA	Polypodiales	Dryopteridaceae	Lomagramma matthewii	2
LOSU	Polypodiales	Dryopteridaceae	Lomagramma sumatrana	2
LOBO	Polypodiales	Lomariopsidaceae	Lomariopsis boninensis	2
LOSP	Polypodiales	Lomariopsidaceae	Lomariopsis specatbilis	2
VVRN	Polypodiales	Lonchitidaceae	Lonchitis hirsuta	2
LOBI	Polypodiales	Polypodiaceae	Loxogramme biformis	2
LOCH	Polypodiales	Polypodiaceae	Loxogramme chinensis	2
LYFL	Schizaeales	Lygodiaceae	Lygodium flexuosum	1
PBUU	Schizaeales	Lygodiaceae	Lygodium japonicum	1
LYJA	Schizaeales	Lygodiaceae	Lygodium japonicum	1
MAQU	Salviniales	Marsileaceae	Marsilea quadrifolia	1
MAQF	Salviniales	Marsileaceae	Marsilea quadrifolia	1
MAST	Polypodiales	Onocleaceae	Matteuccia struthiopteris	2
MIHO	Polypodiales	Polypodiaceae	Microlepia hookeriana	2
MIMA	Polypodiales	Polypodiaceae	Microlepia marginata	2
MIPL	Polypodiales	Polypodiaceae	Microlepia platyphylla	2
MISP	Polypodiales	Polypodiaceae	Microlepia speluncae	2
MISC	Polypodiales	Polypodiaceae	Microsorum scolopendria	2
MOFL	Polypodiales	Dennstaedtiaceae	Monachosorum flagellare	2
MOHE	Polypodiales	Dennstaedtiaceae	Monachosorum henryi	2
MOMA	Polypodiales	Dennstaedtiaceae	Monachosorum maximowiczii	2
GSXD	Polypodiales	Pteridaceae	Myriopteris rufa	2
NEBI	Polypodiales	Nephrolepidaceae	Nephrolepis biserrata	2
NECO	Polypodiales	Nephrolepidaceae	Nephrolepis cordifolia	2
YCKE	Polypodiales	Pteridaceae	Notholaena montieliae	2
ODCH	Polypodiales	Lindsaeaceae	Odontosoria chinensis	2
OLHA	Polypodiales	Oleandraceae	Oleandra hainanensis	2
OLMU	Polypodiales	Oleandraceae	Oleandra musifolia	2
OLSP	Polypodiales	Oleandraceae	Oleandra sp. XQ-2018	2
HTFH	Polypodiales	Onocleaceae	Onoclea sensibilis	2
ONSE	Polypodiales	Onocleaceae	Onoclea sensibilis	2
ONJA	Polypodiales	Pteridaceae	Onychium japonicum	2
OPPE	Ophioglossales	Ophioglossaceae	Ophioderma pendula	1
OPTH	Ophioglossales	Ophioglossaceae	Ophioglossum thermale	1
OPVU	Ophioglossales	Ophioglossaceae	Ophioglossum vulgatum	1
ORCO	Polypodiales	Polypodiaceae	Oreogrammitis congener	2
OSOD	Polypodiales	Lindsaeaceae	Osmolindsaea odorata	2
OSOR	Polypodiales	Lindsaeaceae	Osmolindsaea odorata	2
OSJA	Osmundales	Osmundaceae	Osmunda japonica	1
VIBO	Osmundales	Osmundaceae	Osmunda javanica	1
UOMY	Osmundales	Osmundaceae	Osmunda sp.	1
PHDP	Polypodiales	Polypodiaceae	Phegopteris decursive-pinnata	2
ZQYU	Polypodiales	Polypodiaceae	Phlebodium pseudoaureum	2
ORJE	Polypodiales	Polypodiaceae	Phymatosorus grossus	2
KIIX	Salviniales	Marsileaceae	Pilularia globulifera	1
UJTT	Polypodiales	Pteridaceae	Pityrogramma trifoliata	2
UWOD	Cyatheales	Plagiogyriaceae	Plagiogyria japonica	3
PLJA	Cyatheales	Plagiogyriaceae	Plagiogyria japonica	3
PLST	Cyatheales	Plagiogyriaceae	Plagiogyria stenoptera	3
PLBI	Polypodiales	Polypodiaceae	Platycerium bifurcatum	2
PLEL	Polypodiales	Polypodiaceae	Platycerium elephantotis	2
PLBA	Osmundales	Osmundaceae	Plenasium benksiifolium	1
PLWI	Polypodiales	Dryopteridaceae	Pleocnemia winitii	2
UJWU	Polypodiales	Polypodiaceae	Pleopeltis polypodioides	2
PLMA	Polypodiales	Polypodiaceae	Pleurosoriopsis makinoi	2
YLJA	Polypodiales	Polypodiaceae	Polypodium amorphum	2
CJNT	Polypodiales	Polypodiaceae	Polypodium glycyrrhiza	2
GYFU	Polypodiales	Polypodiaceae	Polypodium hesperium	2
IXLH	Polypodiales	Polypodiaceae	Polypodium hesperium	2
POVI	Polypodiales	Polypodiaceae	Polypodium virginianum	2
FQGQ	Polypodiales	Dryopteridaceae	Polystichum acrostichoides	2
POTR	Polypodiales	Dryopteridaceae	Polystichum tripteron	2
PRSI	Polypodiales	Thelypteridaceae	Pronephrium simplex	2
PROB	Polypodiales	Polypodiaceae	Prosaptia obliquata	2
QVMR	Psilotales	Psilotaceae	Psilotum nudum	1
PSNU	Psilotales	Psilotaceae	Psilotum nudum	1
PSND	Psilotales	Psilotaceae	Psilotum nudum	1
PTAQ	Polypodiales	Dennstaedtiaceae	Pteridium aquilinum subsp. latiusculum	2
PTRE	Polypodiales	Dennstaedtiaceae	Pteridium revolutum	2
PTCN	Polypodiales	Tectariaceae	Pteridrys cnemidaria	2
FLTD	Polypodiales	Pteridaceae	Pteris ensiformis	2
PTFA	Polypodiales	Pteridaceae	Pteris fauriei	2
POPJ	Polypodiales	Pteridaceae	Pteris vittata	2
PTVI	Polypodiales	Pteridaceae	Pteris vittata	2
PTPE	Marattiales	Marattiaceae	Ptisana pellucida	1
PYSU	Polypodiales	Polypodiaceae	Pyrrosia subfurfuracea	2
RHSP	Polypodiales	Rhachidosoraceae	Rhachidosorous sp. (XQ-2018)	2
RHME	Polypodiales	Rhachidosoraceae	Rhachidosorus mesosorus	2
RHPU	Polypodiales	Rhachidosoraceae	Rhachidosorus pulcher	2
SANA	Salviniales	Marsileaceae	Salvinia natans	1
SANT	Salviniales	Marsileaceae	Salvinia natans	1
EEAQ	Ophioglossales	Ophioglossaceae	Sceptridium dissectum	1
SCJA	Ophioglossales	Ophioglossaceae	Sceptridium japonicum	1
SCDI	Schizaeales	Schizaeceae	Schizaea dichotoma	2
SEFE	Polypodiales	Polypodiaceae	Selliguea feei	2
STPA	Polypodiales	Blechnaceae	Stenochlaena palustris	3
STPL	Polypodiales	Blechnaceae	Stenochlaena palustris	3
STFO	Polypodiales	Thelypteridaceae	Stenogramma wilfordii	2
STTR	Gleicheniales	Gleicheniaceae	Sticherus truncatus	2
TABL	Polypodiales	Pteridaceae	Taenitis blechnoides	2
TEMO	Polypodiales	Tectariaceae	Tectaria moresi	2
TENA	Polypodiales	Tectariaceae	Tectaria nayarii	2
TESU	Polypodiales	Tectariaceae	Tectaria subpedata	2
MROH	Polypodiales	Thelypteridaceae	Thelypteris acuminata	2
EWXK	Cyatheales	Thyrsopteridaceae	Thyrsopteris elegans	2
ALVQ	Psilotales	Psilotaceae	Tmesipteris parva	2
TMTA	Psilotales	Psilotaceae	Tmesipteris tannensis	2
VAST	Hymenophyllales	Hymenophyllaceae	Vandenboschia striata	2
NDUV	Polypodiales	Pteridaceae	Vittaria appalachiana	3
SKYV	Polypodiales	Pteridaceae	Vittaria lineata	3
YQEC	Polypodiales	Woodsiaceae	Woodsia ilvensis	2
WOIL	Polypodiales	Woodsiaceae	Woodsia ilvensis	2
WOPO	Polypodiales	Woodsiaceae	Woodsia polystichoides	2
YJJY	Polypodiales	Woodsiaceae	Woodsia scopulina	2
WOJA	Polypodiales	Blechnaceae	Woodwardia japonica	2
WOPR	Polypodiales	Blechnaceae	Woodwardia prolifera	2
