# Supplementary material for: Phylotranscriptomics Illuminates the Placement of Whole Genome Duplications and Gene Retention in Ferns
Source: Front Plant Sci. 2022 Jul 14;13:882441. doi: 10.3389/fpls.2022.882441 (PMC9330400; doi:10.3389/fpls.2022.882441)
Supplement: Supplementary file 7 [file Table_6.XLSX]

## Sheet: Sheet1
Taxon	Comparison	X2 Value	P.value
Acrostichum_aureum_ACAR	Full-Paralog	3702.7	0
Acrostichum_aureum_ACAU	Full-Paralog	2548.37	0
Acystopteris japonica	Full-Paralog	4108.67	0
Acystopteris tenuisecta	Full-Paralog	3585.93	0
Adiantum aleuticum	Full-Paralog	6120.18	0
Adiantum_capillus.veneris_ADVE	Full-Paralog	2649.5	0
Adiantum_caudatum_ACDA	Full-Paralog	3382.81	0
Adiantum_raddianum_BMJR	Full-Paralog_Peak1	1382.5	1.94156e-227
Adiantum_raddianum_BMJR	Full-Paralog_Peak2	2037.4	0
Adiantum_raddianum_BMJR	Paralog_Peak1-Paralog_Peak2	871.55	9.36093e-127
Aglaomorpha_bonii_AGBO	Full-Paralog	3178.38	0
Aleuritopteris_chrysophylla_ALCH	Full-Paralog	2646.46	0
Alsophila_podophylla_ASPD	Full-Paralog_Peak1	933.36	7.99902e-138
Alsophila_podophylla_ASPD	Full-Paralog_Peak2	1280.8	6.75178e-207
Alsophila_podophylla_ASPD	Paralog_Peak1-Paralog_Peak2	924.47	4.38271e-137
Alsophila_podophylla_ASPO	Full-Paralog_Peak1	2279.1	0
Alsophila_podophylla_ASPO	Full-Paralog_Peak2	623.82	1.01175e-78
Alsophila_podophylla_ASPO	Paralog_Peak1-Paralog_Peak2	3124.87	0
Alsophila_sp._XQ.2018_ALSP	Full-Paralog_Peak1	2139.3	0
Alsophila_sp._XQ.2018_ALSP	Full-Paralog_Peak2	3461	0
Alsophila_sp._XQ.2018_ALSP	Paralog_Peak1-Paralog_Peak2	917.44	3.29119e-135
Alsophila_spinulosa_ALSI	Full-Paralog_Peak1	1752.3	5.96869e-303
Alsophila_spinulosa_ALSI	Full-Paralog_Peak2	3137.2	0
Alsophila_spinulosa_ALSI	Paralog_Peak1-Paralog_Peak2	972.2	1.95309e-145
Angiopteris_fokiensis_ANFK	Full-Paralog	2188.29	0
Angiopteris_fokiensis_ANFO	Full-Paralog	3260.31	0
Antrophyum_callifolium_ANCA	Full-Paralog	1351.25	4.13136e-221
Arachniodes_nigrospinosa_ARNI	Full-Paralog	2944.03	0
Argyrochosma_nivea_XDDT	Full-Paralog	2778.05	0
Arthromeris_lungtauensis_ARLU	Full-Paralog	4114.78	0
Arthropteris_palisotii_ARPI	Full-Paralog	2312.56	0
Arthropteris_repens_ARRE	Full-Paralog	3948.04	0
Asplenium_loriceum_ASLO	Full-Paralog	1868.69	0
Asplenium_pekinense_ASPE	Full-Paralog	3025.95	0
Asplenium_platyneuron_KJZG	Full-Paralog	3130.56	0
Asplenium_polyodon_ASPY	Full-Paralog	1980.35	0
Asplenium_ruprechtii_ASRU	Full-Paralog	3444.3	0
Athyrium_decurrenti.alatum_ATDA	Full-Paralog	3580.63	0
Athyrium_filix.femina_URCP	Full-Paralog	3111.94	0
Athyrium_iseanum_ATIS	Full-Paralog	2891.61	0
Blechnopsis_orientalis_BLOR	Full-Paralog	4859.69	0
Blechnum_spicant_AFPO	Full-Paralog	2402.19	0
Bolbitis_appendiculata_BOAP	Full-Paralog	6639.55	0
Bosmania_membranacea_BOME	Full-Paralog	2855.44	0
Callistopteris_apifolia_CAAP	Full-Paralog	1497.4	8.94806e-251
Cephalomanes_javanicum_CEJA	Full-Paralog	4284.39	0
Ceratopteris_thalicotroides_CETH	Full-Paralog	1867.45	0
Cheilanthes_chusana_CHCH	Full-Paralog	3700.26	0
Cheilanthes_nitidula_CHNI	Full-Paralog	3247.37	0
Cheiropleuria_bicuspis_CHBI	Full-Paralog	2221.58	0
Cheiropleuria_integrifolia_CHIN	Full-Paralog	1085.28	8.97577e-168
Christella_acuminata_CHAC	Full-Paralog	3515.02	0
Christensenia_aescuilfolira_CHAE	Full-Paralog	3288.49	0
Cibotium_barometz_CIBA	Full-Paralog_Peak1	1475.2	2.96336e-246
Cibotium_barometz_CIBA	Full-Paralog_Peak2	2777.5	0
Cibotium_barometz_CIBA	Paralog_Peak1-Paralog_Peak2	846.43	2.14399e-121
Cibotium_barometz_CIBZ	Full-Paralog_Peak1	862.72	4.54548e-124
Cibotium_barometz_CIBZ	Full-Paralog_Peak2	1757.3	5.45877e-304
Cibotium_barometz_CIBZ	Paralog_Peak1-Paralog_Peak2	601.37	5.46557e-75
Coniogramme_japonica_COJA	Full-Paralog	3029.09	0
Crepidomanes_minutum_CRMI	Full-Paralog	1704.67	3.61925e-293
Cryptogramma_acrostichoides_WQML	Full-Paralog	3305.71	0
Ctenitis_subglanduolsa_CTSU	Full-Paralog	2111.48	0
Culcita_macrocarpa_PNZO	Full-Paralog	2265.28	0
Cyathea_spinulosa_GANB	Full-Paralog_Peak1	1000.5	5.34163e-151
Cyathea_spinulosa_GANB	Full-Paralog_Peak2	2198.8	0
Cyathea_spinulosa_GANB	Paralog_Peak1-Paralog_Peak2	501.23	3.11366e-57
Cyclopeltis_crenata_CYCR	Full-Paralog	2808.38	0
Cyclopeltis_presliana_CYPR	Full-Paralog	3436.61	0
Cyrtomium_fortunei_CYFO	Full-Paralog	4270.84	0
Cystopteris_fragilis_CYFR	Full-Paralog	3700.16	0
Cystopteris_fragilis_LHLE	Full-Paralog	4506.36	0
Cystopteris_fragilis_XXHP	Full-Paralog	5093.54	0
Cystopteris_reevesiana_RICC	Full-Paralog	2647.88	0
Cystopteris_utahensis_HNDZ	Full-Paralog	2428.82	0
Danaea_nodosa_DANO	Full-Paralog	3251.82	0
Davallia_griffithiana_DAGR	Full-Paralog	1226.5	5.66609e-196
Davallia_repens_DARE	Full-Paralog	3537.21	0
Dennstaedtia_davallioides_MTGC	Full-Paralog	1568.58	2.69931e-265
Dennstaedtia_hirsuta_DEHI	Full-Paralog	2418.41	0
Dennstaedtia_hirsuta_DEHR	Full-Paralog	3210.17	0
Dennstaedtia_scabra_DESC	Full-Paralog	1714.36	3.69099e-295
Deparia_lancea_DELA	Full-Paralog	3124.25	0
Deparia_lobato.crenata_FCHS	Full-Paralog	1734.74	2.39877e-299
Deparia_okuboana_DEOK	Full-Paralog	3543.92	0
Deparia_petersenii_DEPE	Full-Paralog	2090.02	0
Dicksonia_antarctica_DIAN	Full-Paralog_Peak1	1076.5	4.93374e-166
Dicksonia_antarctica_DIAN	Full-Paralog_Peak2	2308.3	0
Dicksonia_antarctica_DIAN	Paralog_Peak1-Paralog_Peak2	999.78	2.23632e-151
Dicksonia_antarctica_DIAT	Full-Paralog_Peak1	1483.5	5.96083e-248
Dicksonia_antarctica_DIAT	Full-Paralog_Peak2	1892.2	0
Dicksonia_antarctica_DIAT	Paralog_Peak1-Paralog_Peak2	706.88	1.1083e-94
Dicranopteris_pedata_DIPE	Full-Paralog	1836.87	2.278137e-320
Dicranopteris_pedata_DIPT	Full-Paralog	1896.4	0
Didymochlaena_truncatula_DITR	Full-Paralog	3585.67	0
Diplaziopsis_cavaleriana_DICA	Full-Paralog	2206.41	0
Diplaziopsis_javanica_DIJA	Full-Paralog	2457.64	0
Diplazium_viridescens_DIVI	Full-Paralog	642617	0
Diplazium_wichurae_UFJN	Full-Paralog	5727.89	0
Diplopterygium_glucum_DIGL	Full-Paralog	1586.43	6.06825e-269
Diplopterygium_laevissimum_DILA	Full-Paralog_Peak1	1720.2	2.329e-296
Diplopterygium_laevissimum_DILA	Full-Paralog_Peak2	2347	0
Diplopterygium_laevissimum_DILA	Paralog_Peak1-Paralog_Peak2	1121.3	6.26638e-175
Dipteris_conjugata_DICO	Full-Paralog	1390.72	4.2194e-229
Dipteris_lobbiana_DILO	Full-Paralog_Peak1	713.02	2.1149e-95
Dipteris_lobbiana_DILO	Full-Paralog_Peak2	1293.2	2.15555e-209
Dipteris_lobbiana_DILO	Paralog_Peak1-Paralog_Peak2	529.93	9.39258e-63
Dryopteris_decipiens_DRDE	Full-Paralog	3374.58	0
Dryopteris_pseudocaenopteris_DRPS	Full-Paralog	2596.71	0
Equisetum_arvense_EQAR	Full-Paralog	1634.38	9.35128e-279
Equisetum_diffusum_CAPN	Full-Paralog	1192.66	3.45054e-189
Equisetum_diffusum_EQDI	Full-Paralog	1199.31	1.60067e-190
Equisetum_hyemale_JVSZ	Full-Paralog	1893.47	0
Gaga_arizonica_DCDT	Full-Paralog	2142.38	0
Goniophlebium_niponicum_GONI	Full-Paralog	3177.16	0
Goniophlebium_niponicum_GONP	Full-Paralog	5762.49	0
Gymnocarpium_dryopteris_HEGQ	Full-Paralog	2015.69	0
Haplopteris_amboinensis_HAAM	Full-Paralog_Peak1	2624.6	0
Haplopteris_amboinensis_HAAM	Full-Paralog_Peak2	3408.4	0
Haplopteris_amboinensis_HAAM	Paralog_Peak1-Paralog_Peak2	1253.7	1.41354e-202
Haplopteris_heterophylla_HAHE	Full-Paralog_Peak1	697.96	1.46817e-92
Haplopteris_heterophylla_HAHE	Full-Paralog_Peak2	2801.2	0
Haplopteris_heterophylla_HAHE	Paralog_Peak1-Paralog_Peak2	1410.4	2.81139e-234
Heminoitis_arifolia_HEAR	Full-Paralog	3264.85	0
Histiopteris_incisa_HIIC	Full-Paralog	2101.66	0
Histiopteris_incisa_HIIN	Full-Paralog	2817.32	0
Homalosorus_pycnocarpos_OCZL	Full-Paralog	3133.53	0
Hymenasplenium_sp._XQ.2018_HYXQ	Full-Paralog	7107.5	0
Hymenophyllum_holochium_HYHO	Full-Paralog	1700.8	2.24735e-292
Hymenophyllum_sp._XQ.2018_HYME	Full-Paralog	2101.72	0
Hypodematium_crenatum_HYCR	Full-Paralog	3204.71	0
Hypodematium_crenatum_HYCT	Full-Paralog	3152.71	0
Hypolepis_punctata_HYPT	Full-Paralog	2016.44	0
Hypolepis_punctata_HYPU	Full-Paralog	5211.53	0
Lepisorus_astrolepis_LEAS	Full-Paralog	3373.07	0
Leptochilus_cantoniensis_LECA	Full-Paralog	6554.5	0
Leptochilus_ellipticus_LEEL	Full-Paralog	4411.69	0
Leucostegia_immersa_LEIM	Full-Paralog	3210.81	0
Leucostegia_immersa_WGTU	Full-Paralog	4433.73	0
Lindsaea_heterophylla_LIHE	Full-Paralog_Peak1	1935.2	0
Lindsaea_heterophylla_LIHE	Full-Paralog_Peak2	2030.7	0
Lindsaea_heterophylla_LIHE	Paralog_Peak1-Paralog_Peak2	750.72	1.49947e-102
Lindsaea_linearis_NOKI	Full-Paralog_Peak1	2300.1	0
Lindsaea_linearis_NOKI	Full-Paralog_Peak2	3868.1	0
Lindsaea_linearis_NOKI	Paralog_Peak1-Paralog_Peak2	1218.2	2.66403e-194
Lindsaea_microphylla_YIXP	Full-Paralog_Peak1	1471.9	1.39186e-245
Lindsaea_microphylla_YIXP	Full-Paralog_Peak2	2683.5	0
Lindsaea_microphylla_YIXP	Paralog_Peak1-Paralog_Peak2	1101.5	1.32575e-172
Lomagramma_matthewii_LOMA	Full-Paralog	4008.29	0
Lonchitis_hirsuta_VVRN	Full-Paralog_Peak1	1366.6	3.18586e-224
Lonchitis_hirsuta_VVRN	Full-Paralog_Peak2	4047.1	0
Lonchitis_hirsuta_VVRN	Paralog_Peak1-Paralog_Peak2	1037.7	6.30414e-160
Loxogramme_biformis_LOBI	Full-Paralog	2011.99	0
Loxogramme_chinensis_LOCH	Full-Paralog	3025.89	0
Lygodium_japonicum_LYJA	Full-Paralog	3974.11	0
Lygodium_japonicum_PBUU	Full-Paralog	1693.69	6.48242e-291
Matteuccia_struthiopteris_MAST	Full-Paralog	2855.75	0
Microlepia_marginata_MIMA	Full-Paralog	2317.49	0
Microsorum_scolopendria_MISC	Full-Paralog	4232.61	0
Monachosorum_flagellare_MOFL	Full-Paralog	1540.96	1.17715e-259
Myriopteris_rufa_GSXD	Full-Paralog	3124.14	0
Nephrolepis_biserrata_NEBI	Full-Paralog	4238.7	0
Nephrolepis_cordifolia_NECO	Full-Paralog	3826.4	0
Notholaena_montieliae_YCKE	Full-Paralog	2154.99	0
Odontosira_chinensis_ODCH	Full-Paralog	2193.26	0
Oleandra_hainanensis_OLHA	Full-Paralog	2043.56	0
Oleandra_musifolia_OLMU	Full-Paralog	7483.93	0
Onoclea_sensibilis_HTFH	Full-Paralog	2225.1	0
Onoclea_sensibilis_ONSE	Full-Paralog	3774.82	0
Onychium_japonicum_ONJA	Full-Paralog	3539.73	0
Ophioderma_pendula_OPPE	Full-Paralog	1246.41	5.68501e-200
Ophioglossum_thermale_OPTH	Full-Paralog	1653.47	1.14766e-282
Osmolindsaea_odorata_OSOD	Full-Paralog	1536.17	1.1186e-258
Osmolindsaea_odorata_OSOR	Full-Paralog	1872.21	0
Plagiogyria_japonica_PLJA	Full-Paralog_Peak1	1189.5	1.45134e-188
Plagiogyria_japonica_PLJA	Full-Paralog_Peak2	2671.7	0
Plagiogyria_japonica_PLJA	Paralog_Peak1-Paralog_Peak2	774.95	3.58831e-107
Plagiogyria_stenoptera_PLST	Full-Paralog_Peak1	1509.2	3.58834e-253
Plagiogyria_stenoptera_PLST	Full-Paralog_Peak2	2919	0
Plagiogyria_stenoptera_PLST	Paralog_Peak1-Paralog_Peak2	1172	1.30711e-185
Phymatosorus_grossus_ORJE	Full-Paralog	799460	0
Platycerium_bifurcatum_PLBI	Full-Paralog	2012.82	0
Platycerium_elephantotis_PLEL	Full-Paralog	4519.3	0
Pleocnemia_winitii_PLWI	Full-Paralog	3761.76	0
Pleopeltis_polypodioides_UJWU	Full-Paralog	3038.28	0
Pleurosoriopsis_makinoi_PLMA	Full-Paralog	3466.29	0
Polypodium_amorphum_YLJA	Full-Paralog	3090.52	0
Polypodium_glycyrrhiza_CJNT	Full-Paralog	4670.96	0
Polystichum_acrostichoides_FQGQ	Full-Paralog	2868.07	0
Polystichum_tripteron_POTR	Full-Paralog	2903.3	0
Pronephrium_simplex_PRSI	Full-Paralog	3340.1	0
Psilotum_nudum_PSND	Full-Paralog_Peak1	1010.2	6.60127e-153
Psilotum_nudum_PSND	Full-Paralog_Peak2	1657.9	1.40459e-283
Psilotum_nudum_PSND	Paralog_Peak1-Paralog_Peak2	473.65	5.31337e-52
Psilotum_nudum_PSNU	Full-Paralog_Peak1	1300.6	6.97834e-211
Psilotum_nudum_PSNU	Full-Paralog_Peak2	2272.9	0
Psilotum_nudum_PSNU	Paralog_Peak1-Paralog_Peak2	1115.1	3.10816e-174
Psilotum_nudum_QVMR	Full-Paralog_Peak1	703.56	1.29204e-93
Psilotum_nudum_QVMR	Full-Paralog_Peak2	1588.9	1.91941e-269
Psilotum_nudum_QVMR	Paralog_Peak1-Paralog_Peak2	818.29	1.9688e-116
Pteridium_aquilinum_subsp._latisculum_PTAQ	Full-Paralog	3132.4	0
Pteridium_revolutum_PTRE	Full-Paralog	2823.9	0
Pteridrys_cnemidaria_PTCN	Full-Paralog	6858.55	0
Pteris_ensiformis_FLTD	Full-Paralog	1945.34	0
Ptisana_pellucida_PTPE	Full-Paralog	1405.4	4.47525e-232
Pyrrosia_subfuracea_PYSU	Full-Paralog	4523	0
Rhachidosorus_mesosorus_RHME	Full-Paralog	2229.88	0
Rhachidosorus_pulcher_RHPU	Full-Paralog	3166.97	0
Rhachidosorus_sp.XQ.2018_RHSP	Full-Paralog	4099.69	0
Sceptridium_dissectum_EEAQ	Full-Paralog_Peak1	1202.4	3.93719e-191
Sceptridium_dissectum_EEAQ	Full-Paralog_Peak2	1820.3	5.942717e-317
Sceptridium_dissectum_EEAQ	Paralog_Peak1-Paralog_Peak2	840.83	8.60958e-121
Sceptridium_japonicum_SCJA	Full-Paralog_Peak1	1104.6	1.31117e-171
Sceptridium_japonicum_SCJA	Full-Paralog_Peak2	1714.5	3.40971e-295
Sceptridium_japonicum_SCJA	Paralog_Peak1-Paralog_Peak2	798.58	3.64662e-112
Schizea_dichotoma_SCDI	Full-Paralog	1410.37	4.38249e-233
Selliguea_feei_SEFE	Full-Paralog	3397.5	0
Stenochlaena_palustris_STPA	Full-Paralog_Peak1	1540.1	1.73093e-259
Stenochlaena_palustris_STPA	Full-Paralog_Peak2	2560.8	0
Stenochlaena_palustris_STPA	Paralog_Peak1-Paralog_Peak2	966.53	7.87593e-145
Stenochlaena_palustris_STPL	Full-Paralog_Peak1	1779.3	0
Stenochlaena_palustris_STPL	Full-Paralog_Peak2	2275.7	0
Stenochlaena_palustris_STPL	Paralog_Peak1-Paralog_Peak2	1150.1	3.10587e-181
Sticherus_truncatus_STTR	Full-Paralog	1305.68	6.6017e-212
Taenitis_blechnoides_TABL	Full-Paralog_Peak1	1002.4	2.23567e-151
Taenitis_blechnoides_TABL	Full-Paralog_Peak2	2622.6	0
Taenitis_blechnoides_TABL	Paralog_Peak1-Paralog_Peak2	1246.8	3.48642e-201
Tectaria_morsei_TEMO	Full-Paralog	7505.95	0
Tectaria_nayarii_TENA	Full-Paralog	4843.7	0
Tectaria_subpedata_TESU	Full-Paralog	2357.43	0
Thelypteris_acuminata_MROH	Full-Paralog	2777.72	0
Thyrsopteris_elegans_EWXK	Full-Paralog	1769.62	1.61709e-306
Tmesipteris_parva_ALVQ	Full-Paralog	2216.99	0
Tmesipteris_tannensis_TMTA	Full-Paralog_Peak1	3545.7	0
Tmesipteris_tannensis_TMTA	Full-Paralog_Peak2	2147.8	0
Tmesipteris_tannensis_TMTA	Paralog_Peak1-Paralog_Peak2	1010	1.93725e-154
Trichomanes_badium_TRBA	Full-Paralog	6637	0
Vittaria_appalachiana_NDUV	Full-Paralog_Peak1	988.91	1.01251e-148
Vittaria_appalachiana_NDUV	Full-Paralog_Peak2	2778.2	0
Vittaria_appalachiana_NDUV	Paralog_Peak1-Paralog_Peak2	788.04	1.11902e-109
Vittaria_lineata_SKYV	Full-Paralog	1190.37	9.89193e-189
Woodsia_ilvensis_YQEC	Full-Paralog	2445.7	0
Woodsia_polystichoides_WOPO	Full-Paralog	2161.12	0
Woodsia_scopulina_YJJY	Full-Paralog	3327.31	0
Woodwardia_japonica_WOJA	Full-Paralog	3163.07	0
Woodwardia_prolifera_WOPR	Full-Paralog	3601.18	0
